# Supplementary material for: Low-frequency ionic-electronic coupling for energy-efficient noise-resilient wireless bioelectronics
Source: Nat Commun. 2026 Mar 11;17:3800. doi: 10.1038/s41467-026-70331-4 (PMC13111683; doi:10.1038/s41467-026-70331-4)
Supplement: Supplementary file 7 — Source Data [file 41467_2026_70331_MOESM7_ESM.xlsx]

## Sheet: Fig. 2
	Fig. 2a					Fig. 2b								Fig. 2d					Fig. 2e					Fig. 2f						Fig. 2h
																				Modulus (kPa)	Error bar				time (h)	Cellular viability (%)	Error bar
		Absorbance (a.u.)					Absorbance (a.u.)		Absorbance (a.u.)		Absorbance (a.u.)				Zeta potential	Error bar			CS gel initial	437000	15842			PEDOT:PSS	12	84	8.016			Frequency	Capacitance	Frequency	Capacitance	Frequency	Capacitance	Frequency	Capacitance	Frequency	Capacitance	Frequency	Capacitance	Frequency	Capacitance	Frequency	Capacitance	Frequency	Capacitance	Frequency	Capacitance
	Wavelength(nm)	AuNP	ME-AuNP			Wavenumber(cm-1)	ME	Wavenumber(cm-1)	ME-AuNP	Wavenumber(cm-1)	AuNP			AuNP	-32.8	0.741			CS gel after soaking	550	26				24	82.5	4.176			Hz	nF	Hz	nF	Hz	nF	Hz	nF	Hz	nF	Hz	nF	Hz	nF	Hz	nF	Hz	nF	Hz	nF
	1200	0	0.02797			2720.63	0.11786	2720.63	0	2720.63	2.7607e-06			ME	-4.2	1.8596			CS+IL initial	175	7.62				48	40.2	7.018				CS_IL_0.1V		0.3V		0.5V		0.7V		1V		1.3V		1.5V		1.7V		2V		3V
	1199.5	0.000309757	0.02866			2721.11	0.11787	2721.11	1.82826e-06	2721.11	7.31284e-06			ME pH9.8	-2.19	0.8167			CS+IL after soaking	77.4	2.61			HD-ME iongel	12	98	8.446			20	7.18451e-08	20	7.21325e-08	20	7.58174e-08	20	8.04029e-08	20	8.98462e-08	20	1.03545e-07	20	1.12238e-07	20	1.21415e-07	20	1.37419e-07	20	2.00338e-07
	1199	0.000643228	0.0294			2721.59	0.11787	2721.59	1.35773e-05	2721.59	1.79144e-06								HD-ME initial	301	11.24				24	93	8.125			21.1851	6.95707e-08	21.1851	6.9849e-08	21.1851	7.34621e-08	21.1851	7.79173e-08	21.1851	8.70463e-08	21.1851	1.00531e-07	21.1851	1.08621e-07	21.1851	1.17806e-07	21.1851	1.33669e-07	21.1851	1.95866e-07
	1198.5	0.001	0.03022			2722.07	0.11789	2722.07	1.54848e-05	2722.07	-3.58288e-06								HD-ME after soaking	78.3	2.672				48	88	7.472			22.4404	6.73884e-08	22.4404	6.7658e-08	22.4404	7.11625e-08	22.4404	7.54862e-08	22.4404	8.42541e-08	22.4404	9.72228e-08	22.4404	1.04871e-07	22.4404	1.13809e-07	22.4404	1.29095e-07	22.4404	1.89962e-07
	1198	0.00139	0.03108			2722.56	0.1179	2722.56	2.72338e-05	2722.56	8.95719e-07																			23.77	6.52248e-08	23.77	6.54701e-08	23.77	6.88709e-08	23.77	7.30139e-08	23.77	8.14164e-08	23.77	9.37953e-08	23.77	1.01034e-07	23.77	1.09629e-07	23.77	1.24091e-07	23.77	1.83391e-07
	1197.5	0.00179	0.03201			2723.04	0.11791	2723.04	2.90621e-05	2723.04	5.44786e-06																			25.1785	6.31465e-08	25.1785	6.3384e-08	25.1785	6.66437e-08	25.1785	7.06397e-08	25.1785	7.86353e-08	25.1785	9.03708e-08	25.1785	9.72559e-08	25.1785	1.05432e-07	25.1785	1.19035e-07	25.1785	1.76533e-07
	1197	0.00223	0.03299			2723.52	0.11792	2723.52	4.08904e-05	2723.52	0																			26.6704	6.11512e-08	26.6704	6.13812e-08	26.6704	6.45176e-08	26.6704	6.83458e-08	26.6704	7.60125e-08	26.6704	8.71307e-08	26.6704	9.3705e-08	26.6704	1.01464e-07	26.6704	1.14296e-07	26.6704	1.69961e-07
	1196.5	0.00268	0.03403			2724	0.11794	2724	4.27186e-05	2724	4.55214e-06																			28.2508	5.91898e-08	28.2508	5.94124e-08	28.2508	6.24354e-08	28.2508	6.61278e-08	28.2508	7.34202e-08	28.2508	8.39597e-08	28.2508	9.02221e-08	28.2508	9.7564e-08	28.2508	1.09685e-07	28.2508	1.63353e-07
	1196	0.00316	0.03512			2724.49	0.11795	2724.49	4.45469e-05	2724.49	-8.95719e-07																			29.9247	5.74468e-08	29.9247	5.75057e-08	29.9247	6.04106e-08	29.9247	6.39322e-08	29.9247	7.08913e-08	29.9247	8.08393e-08	29.9247	8.68007e-08	29.9247	9.3745e-08	29.9247	1.05015e-07	29.9247	1.56992e-07
	1195.5	0.00367	0.03626			2724.97	0.11797	2724.97	4.63752e-05	2724.97	-6.34358e-06																			31.6979	5.56117e-08	31.6979	5.56687e-08	31.6979	5.84635e-08	31.6979	6.18605e-08	31.6979	6.84953e-08	31.6979	7.79289e-08	31.6979	8.359e-08	31.6979	9.01618e-08	31.6979	1.00748e-07	31.6979	1.50807e-07
	1195	0.0042	0.03745			2725.45	0.11799	2725.45	4.82034e-05	2725.45	-1.79144e-06																			33.5761	5.38495e-08	33.5761	5.39047e-08	33.5761	5.65883e-08	33.5761	5.98486e-08	33.5761	6.61761e-08	33.5761	7.51169e-08	33.5761	8.05039e-08	33.5761	8.67159e-08	33.5761	9.67061e-08	33.5761	1.45201e-07
	1194.5	0.00476	0.03869			2725.93	0.11801	2725.93	4.99525e-05	2725.93	-7.31284e-06																			35.5656	5.21341e-08	35.5656	5.21876e-08	35.5656	5.47697e-08	35.5656	5.78903e-08	35.5656	6.39192e-08	35.5656	7.2373e-08	35.5656	7.75175e-08	35.5656	8.33772e-08	35.5656	9.28015e-08	35.5656	1.39519e-07
	1194	0.00534	0.03996			2726.41	0.11802	2726.41	5.17807e-05	2726.41	-2.7607e-06																			37.673	5.04271e-08	37.673	5.05446e-08	37.673	5.30115e-08	37.673	5.60018e-08	37.673	6.17308e-08	37.673	6.97527e-08	37.673	7.46277e-08	37.673	8.0154e-08	37.673	8.9035e-08	37.673	1.3432e-07
	1193.5	0.00594	0.04126			2726.9	0.11804	2726.9	6.3609e-05	2726.9	-8.20856e-06																			39.9052	4.89011e-08	39.9052	4.89441e-08	39.9052	5.13034e-08	39.9052	5.41677e-08	39.9052	5.96139e-08	39.9052	6.71953e-08	39.9052	7.18063e-08	39.9052	7.70178e-08	39.9052	8.54241e-08	39.9052	1.2889e-07
	1193	0.00655	0.04256			2727.38	0.11805	2727.38	6.54373e-05	2727.38	-3.65642e-06																			42.2698	4.7366e-08	42.2698	4.74077e-08	42.2698	4.96664e-08	42.2698	5.24056e-08	42.2698	5.75966e-08	42.2698	6.47817e-08	42.2698	6.91719e-08	42.2698	7.4085e-08	42.2698	8.20278e-08	42.2698	1.23799e-07
	1192.5	0.00716	0.04383			2727.86	0.11807	2727.86	7.72655e-05	2727.86	8.95719e-07																			44.7744	4.58773e-08	44.7744	4.59176e-08	44.7744	4.80893e-08	44.7744	5.07024e-08	44.7744	5.56455e-08	44.7744	6.24604e-08	44.7744	6.66408e-08	44.7744	7.12719e-08	44.7744	7.88072e-08	44.7744	1.1874e-07
	1192	0.00778	0.04508			2728.34	0.11808	2728.34	7.90938e-05	2728.34	-4.55214e-06																			47.4275	4.44488e-08	47.4275	4.44879e-08	47.4275	4.65615e-08	47.4275	4.90591e-08	47.4275	5.37692e-08	47.4275	6.02076e-08	47.4275	6.41679e-08	47.4275	6.85276e-08	47.4275	7.57034e-08	47.4275	1.1401e-07
	1191.5	0.00839	0.04629			2728.82	0.11809	2728.82	8.09221e-05	2728.82	0																			50.2377	4.30782e-08	50.2377	4.31161e-08	50.2377	4.5089e-08	50.2377	4.74735e-08	50.2377	5.19424e-08	50.2377	5.80592e-08	50.2377	6.18153e-08	50.2377	6.59328e-08	50.2377	7.27011e-08	50.2377	1.09172e-07
	1191	0.00901	0.04746			2729.31	0.11811	2729.31	8.27503e-05	2729.31	-4.53243e-06																			53.2145	4.17486e-08	53.2145	4.17831e-08	53.2145	4.36691e-08	53.2145	4.59401e-08	53.2145	5.01945e-08	53.2145	5.59926e-08	53.2145	5.95594e-08	53.2145	6.34497e-08	53.2145	6.9854e-08	53.2145	1.04506e-07
	1190.5	0.00963	0.04859			2729.79	0.11812	2729.79	8.44994e-05	2729.79	-9.1365e-06																			56.3677	4.0454e-08	56.3677	4.04874e-08	56.3677	4.22863e-08	56.3677	4.4459e-08	56.3677	4.84924e-08	56.3677	5.39862e-08	56.3677	5.73537e-08	56.3677	6.10398e-08	56.3677	6.70935e-08	56.3677	9.99777e-08
	1190	0.01025	0.04966			2730.27	0.11813	2730.27	8.63276e-05	2730.27	-3.66893e-06																			59.7077	3.92028e-08	59.7077	3.92367e-08	59.7077	4.09543e-08	59.7077	4.30331e-08	59.7077	4.68791e-08	59.7077	5.20841e-08	59.7077	5.52682e-08	59.7077	5.87516e-08	59.7077	6.44874e-08	59.7077	9.55795e-08
	1189.5	0.01088	0.05066			2730.75	0.11814	2730.75	7.81559e-05	2730.75	-8.20136e-06																			63.2456	3.80022e-08	63.2456	3.80351e-08	63.2456	3.9673e-08	63.2456	4.16523e-08	63.2456	4.53046e-08	63.2456	5.02422e-08	63.2456	5.32463e-08	63.2456	5.65693e-08	63.2456	6.19918e-08	63.2456	9.1221e-08
	1189	0.0115	0.0516			2731.24	0.11816	2731.24	7.99842e-05	2731.24	-2.73379e-06																			66.9931	3.6861e-08	66.9931	3.68929e-08	66.9931	3.84522e-08	66.9931	4.03395e-08	66.9931	4.38174e-08	66.9931	4.85e-08	66.9931	5.13414e-08	66.9931	5.44755e-08	66.9931	5.96123e-08	66.9931	8.74267e-08
	1188.5	0.01213	0.05245			2731.72	0.11818	2731.72	8.18124e-05	2731.72	-7.26621e-06																			70.9627	3.57434e-08	70.9627	3.57743e-08	70.9627	3.72601e-08	70.9627	3.90535e-08	70.9627	4.23603e-08	70.9627	4.68023e-08	70.9627	4.95153e-08	70.9627	5.24669e-08	70.9627	5.73273e-08	70.9627	8.34877e-08
	1188	0.01276	0.05323			2732.2	0.11819	2732.2	8.36407e-05	2732.2	-1.79864e-06																			75.1675	3.46585e-08	75.1675	3.46885e-08	75.1675	3.61025e-08	75.1675	3.78186e-08	75.1675	4.09501e-08	75.1675	4.51409e-08	75.1675	4.77246e-08	75.1675	5.05328e-08	75.1675	5.51213e-08	75.1675	7.96415e-08
	1187.5	0.01339	0.05391			2732.68	0.11821	2732.68	7.54689e-05	2732.68	-6.33107e-06																			79.6214	3.36192e-08	79.6214	3.36483e-08	79.6214	3.49935e-08	79.6214	3.66165e-08	79.6214	3.95851e-08	79.6214	4.35819e-08	79.6214	4.60031e-08	79.6214	4.8646e-08	79.6214	5.29803e-08	79.6214	7.58874e-08
	1187	0.01402	0.05449			2733.16	0.11823	2733.16	7.72972e-05	2733.16	-8.63499e-07																			84.3393	3.26171e-08	84.3393	3.26453e-08	84.3393	3.39215e-08	84.3393	3.54758e-08	84.3393	3.82946e-08	84.3393	4.2071e-08	84.3393	4.43755e-08	84.3393	4.68856e-08	84.3393	5.09844e-08	84.3393	7.22534e-08
	1186.5	0.01466	0.05496			2733.65	0.11825	2733.65	6.91255e-05	2733.65	-5.39593e-06																			89.3367	3.16492e-08	89.3367	3.16766e-08	89.3367	3.28905e-08	89.3367	3.43654e-08	89.3367	3.7039e-08	89.3367	4.06204e-08	89.3367	4.27937e-08	89.3367	4.5162e-08	89.3367	4.90342e-08	89.3367	6.90661e-08
	1186	0.0153	0.05533			2734.13	0.11827	2734.13	7.08745e-05	2734.13	0																			94.6303	3.07047e-08	94.6303	3.07313e-08	94.6303	3.18875e-08	94.6303	3.32799e-08	94.6303	3.58196e-08	94.6303	3.92092e-08	94.6303	4.12666e-08	94.6303	4.35185e-08	94.6303	4.71671e-08	94.6303	6.58142e-08
	1185.5	0.01593	0.05559			2734.61	0.11829	2734.61	7.27028e-05	2734.61	-7.71945e-06																			100.237	2.98116e-08	100.237	2.98372e-08	100.237	3.09296e-08	100.237	3.22596e-08	100.237	3.4668e-08	100.237	3.7879e-08	100.237	3.98167e-08	100.237	4.19487e-08	100.237	4.53861e-08	100.237	6.28158e-08
	1185	0.01657	0.05573			2735.09	0.11831	2735.09	7.45311e-05	2735.09	-1.54389e-05																			106.177	2.89266e-08	106.177	2.89514e-08	106.177	2.99869e-08	106.177	3.12459e-08	106.177	3.35205e-08	106.177	3.6556e-08	106.177	3.83898e-08	106.177	4.04022e-08	106.177	4.36338e-08	106.177	5.98639e-08
	1184.5	0.01721	0.05576			2735.57	0.11833	2735.57	7.63593e-05	2735.57	-3.31583e-05																			112.468	2.80875e-08	112.468	2.81116e-08	112.468	2.90914e-08	112.468	3.0289e-08	112.468	3.24398e-08	112.468	3.5316e-08	112.468	3.7052e-08	112.468	3.89463e-08	112.468	4.19927e-08	112.468	5.70905e-08
	1184	0.01786	0.05566			2736.06	0.11835	2736.06	7.81876e-05	2736.06	-4.08778e-05																			119.132	2.72721e-08	119.132	2.72955e-08	119.132	2.82238e-08	119.132	2.93562e-08	119.132	3.13935e-08	119.132	3.41126e-08	119.132	3.57488e-08	119.132	3.75393e-08	119.132	4.03977e-08	119.132	5.43792e-08
	1183.5	0.0185	0.05544			2736.54	0.11837	2736.54	8.00158e-05	2736.54	-4.85972e-05																			126.191	2.64798e-08	126.191	2.65025e-08	126.191	2.73805e-08	126.191	2.8449e-08	126.191	3.03735e-08	126.191	3.2943e-08	126.191	3.44891e-08	126.191	3.61759e-08	126.191	3.88633e-08	126.191	5.18173e-08
	1183	0.01915	0.0551			2737.02	0.1184	2737.02	8.18441e-05	2737.02	-6.63167e-05																			133.669	2.57153e-08	133.669	2.57374e-08	133.669	2.65677e-08	133.669	2.75795e-08	133.669	2.93971e-08	133.669	3.18291e-08	133.669	3.32844e-08	133.669	3.48769e-08	133.669	3.73977e-08	133.669	4.94418e-08
	1182.5	0.0198	0.05464			2737.5	0.11841	2737.5	7.36724e-05	2737.5	-7.40361e-05																			141.589	2.49785e-08	141.589	2.50002e-08	141.589	2.57842e-08	141.589	2.67426e-08	141.589	2.84604e-08	141.589	3.07605e-08	141.589	3.21322e-08	141.589	3.36338e-08	141.589	3.59967e-08	141.589	4.71305e-08
	1182	0.02045	0.05406			2737.99	0.11843	2737.99	7.54214e-05	2737.99	-9.18546e-05																			149.979	2.42621e-08	149.979	2.42832e-08	149.979	2.50248e-08	149.979	2.59295e-08	149.979	2.75502e-08	149.979	2.97241e-08	149.979	3.10135e-08	149.979	3.24253e-08	149.979	3.46366e-08	149.979	4.48801e-08
	1181.5	0.0211	0.05337			2738.47	0.11845	2738.47	6.72497e-05	2738.47	-0.000109574																			158.866	2.35732e-08	158.866	2.35937e-08	158.866	2.42921e-08	158.866	2.51446e-08	158.866	2.66735e-08	158.866	2.87269e-08	158.866	2.99427e-08	158.866	3.12714e-08	158.866	3.33416e-08	158.866	4.28365e-08
	1181	0.02175	0.05257			2738.95	0.11848	2738.95	5.90779e-05	2738.95	-0.000117293																			168.279	2.2905e-08	168.279	2.29249e-08	168.279	2.35844e-08	168.279	2.43887e-08	168.279	2.58299e-08	168.279	2.7768e-08	168.279	2.89094e-08	168.279	3.01583e-08	168.279	3.20939e-08	168.279	4.08313e-08
	1180.5	0.02241	0.05165			2739.43	0.1185	2739.43	6.09062e-05	2739.43	-0.000135013																			178.25	2.2255e-08	178.25	2.22743e-08	178.25	2.28966e-08	178.25	2.36552e-08	178.25	2.50112e-08	178.25	2.68401e-08	178.25	2.7911e-08	178.25	2.90875e-08	178.25	3.0892e-08	178.25	3.89309e-08
	1180	0.02306	0.05064			2739.91	0.11852	2739.91	5.27345e-05	2739.91	-0.000152732																			188.812	2.16315e-08	188.812	2.16494e-08	188.812	2.22354e-08	188.812	2.29491e-08	188.812	2.42253e-08	188.812	2.59537e-08	188.812	2.69557e-08	188.812	2.8059e-08	188.812	2.97385e-08	188.812	3.71275e-08
	1179.5	0.02372	0.04952			2740.4	0.11855	2740.4	5.45627e-05	2740.4	-0.000160452																			200	2.10216e-08	200	2.10389e-08	200	2.15907e-08	200	2.22612e-08	200	2.34611e-08	200	2.50909e-08	200	2.60295e-08	200	2.7065e-08	200	2.86273e-08	200	3.5415e-08
	1179	0.02438	0.04832			2740.88	0.11857	2740.88	5.6391e-05	2740.88	-0.000178171																			211.851	2.043e-08	211.851	2.04469e-08	211.851	2.09638e-08	211.851	2.15933e-08	211.851	2.27192e-08	211.851	2.42515e-08	211.851	2.51305e-08	211.851	2.61005e-08	211.851	2.7552e-08	211.851	3.37703e-08
	1178.5	0.02504	0.04703			2741.36	0.1186	2741.36	4.81401e-05	2741.36	-0.00018599																			224.404	1.98559e-08	224.404	1.98752e-08	224.404	2.03618e-08	224.404	2.09533e-08	224.404	2.20079e-08	224.404	2.34504e-08	224.404	2.42727e-08	224.404	2.51816e-08	224.404	2.65255e-08	224.404	3.22244e-08
	1178	0.02571	0.04565			2741.84	0.11862	2741.84	3.99683e-05	2741.84	-0.000193709																			237.7	1.92006e-08	237.7	1.93198e-08	237.7	1.97751e-08	237.7	2.03291e-08	237.7	2.13169e-08	237.7	2.26724e-08	237.7	2.34385e-08	237.7	2.42903e-08	237.7	2.55352e-08	237.7	3.07542e-08
	1177.5	0.02637	0.04421			2742.32	0.11865	2742.32	2.17966e-05	2742.32	-0.000201429																			251.785	1.82649e-08	251.785	1.87788e-08	251.785	1.92053e-08	251.785	1.97242e-08	251.785	2.0646e-08	251.785	2.19197e-08	251.785	2.26353e-08	251.785	2.34297e-08	251.785	2.45807e-08	251.785	2.93591e-08
	1177	0.02703	0.04271			2742.81	0.11868	2742.81	1.36248e-05	2742.81	-0.000199148																			266.704	1.77024e-08	266.704	1.82554e-08	266.704	1.86554e-08	266.704	1.91406e-08	266.704	2.00036e-08	266.704	2.11977e-08	266.704	2.18659e-08	266.704	2.26066e-08	266.704	2.36697e-08	266.704	2.80411e-08
	1176.5	0.0277	0.04115			2743.29	0.11871	2743.29	-4.54689e-06	2743.29	-0.000206867																			282.508	1.72099e-08	282.508	1.77475e-08	282.508	1.81204e-08	282.508	1.85745e-08	282.508	1.93794e-08	282.508	2.04993e-08	282.508	2.11212e-08	282.508	2.18122e-08	282.508	2.27914e-08	282.508	2.67954e-08
	1176	0.02836	0.03953			2743.77	0.11873	2743.77	-1.27186e-05	2743.77	-0.000204587																			299.247	1.67316e-08	299.247	1.72542e-08	299.247	1.76019e-08	299.247	1.8026e-08	299.247	1.87763e-08	299.247	1.98275e-08	299.247	2.04049e-08	299.247	2.10483e-08	299.247	2.19494e-08	299.247	2.56084e-08
	1175.5	0.02903	0.03788			2744.25	0.11877	2744.25	-2.08904e-05	2744.25	-0.000212306																			316.979	1.62628e-08	316.979	1.67708e-08	316.979	1.70958e-08	316.979	1.74907e-08	316.979	1.81893e-08	316.979	1.91715e-08	316.979	1.97074e-08	316.979	2.03049e-08	316.979	2.11341e-08	316.979	2.44749e-08
	1175	0.0297	0.0362			2744.74	0.1188	2744.74	-2.90621e-05	2744.74	-0.000210026																			335.761	1.57836e-08	335.761	1.63024e-08	335.761	1.66053e-08	335.761	1.6972e-08	335.761	1.76204e-08	335.761	1.85402e-08	335.761	1.90368e-08	335.761	1.95909e-08	335.761	2.03498e-08	335.761	2.33831e-08
	1174.5	0.03037	0.03449			2745.22	0.11884	2745.22	-2.7313e-05	2745.22	-0.000217844																			355.656	1.53434e-08	355.656	1.58477e-08	355.656	1.61284e-08	355.656	1.64699e-08	355.656	1.70712e-08	355.656	1.79296e-08	355.656	1.83889e-08	355.656	1.89031e-08	355.656	1.95962e-08	355.656	2.23582e-08
	1174	0.03104	0.03276			2745.7	0.11887	2745.7	-2.54848e-05	2745.7	-0.000235564																			376.73	1.49144e-08	376.73	1.54046e-08	376.73	1.5667e-08	376.73	1.59825e-08	376.73	1.65396e-08	376.73	1.73421e-08	376.73	1.77657e-08	376.73	1.82402e-08	376.73	1.88742e-08	376.73	2.13789e-08
	1173.5	0.03171	0.03103			2746.18	0.11891	2746.18	-2.36565e-05	2746.18	-0.000243283																			399.052	1.4373e-08	399.052	1.49713e-08	399.052	1.52136e-08	399.052	1.55049e-08	399.052	1.60199e-08	399.052	1.67673e-08	399.052	1.7158e-08	399.052	1.7595e-08	399.052	1.81715e-08	399.052	2.04443e-08
	1173	0.03238	0.02929			2746.66	0.11894	2746.66	-1.18283e-05	2746.66	-0.000261003																			422.698	1.39687e-08	422.698	1.45501e-08	422.698	1.47758e-08	422.698	1.50441e-08	422.698	1.55185e-08	422.698	1.62146e-08	422.698	1.6574e-08	422.698	1.69763e-08	422.698	1.74991e-08	422.698	1.95499e-08
	1172.5	0.03305	0.02755			2747.15	0.11897	2747.15	0	2747.15	-0.000288722																			447.744	1.35749e-08	447.744	1.414e-08	447.744	1.43478e-08	447.744	1.4595e-08	447.744	1.50319e-08	447.744	1.56789e-08	447.744	1.60075e-08	447.744	1.63779e-08	447.744	1.68501e-08	447.744	1.8703e-08
	1172	0.03373	0.02583			2747.63	0.119	2747.63	8.19286e-06	2747.63	-0.000306441																			474.275	1.31876e-08	474.275	1.37365e-08	474.275	1.39287e-08	474.275	1.41561e-08	474.275	1.45557e-08	474.275	1.51571e-08	474.275	1.54575e-08	474.275	1.57973e-08	474.275	1.62222e-08	474.275	1.78882e-08
	1171.5	0.0344	0.02411			2748.11	0.11903	2748.11	1.63857e-05	2748.11	-0.000324161																			502.377	1.28108e-08	502.377	1.3344e-08	502.377	1.3521e-08	502.377	1.37291e-08	502.377	1.40951e-08	502.377	1.46532e-08	502.377	1.4926e-08	502.377	1.52372e-08	502.377	1.5618e-08	502.377	1.71042e-08
	1171	0.03508	0.02243			2748.59	0.11906	2748.59	1.45786e-05	2748.59	-0.00034188																			532.145	1.24407e-08	532.145	1.29621e-08	532.145	1.31248e-08	532.145	1.33144e-08	532.145	1.36492e-08	532.145	1.41658e-08	532.145	1.44138e-08	532.145	1.46978e-08	532.145	1.50376e-08	532.145	1.63581e-08
	1170.5	0.03576	0.02077			2749.07	0.1191	2749.07	1.27714e-05	2749.07	-0.0003496																			563.677	1.20806e-08	563.677	1.25869e-08	563.677	1.27362e-08	563.677	1.29087e-08	563.677	1.32128e-08	563.677	1.36909e-08	563.677	1.39154e-08	563.677	1.41732e-08	563.677	1.44747e-08	563.677	1.56421e-08
	1170	0.03644	0.01914			2749.56	0.11913	2749.56	8.7755e-07	2749.56	-0.000357418																			597.077	1.17289e-08	597.077	1.22204e-08	597.077	1.23569e-08	597.077	1.25135e-08	597.077	1.27887e-08	597.077	1.32302e-08	597.077	1.34322e-08	597.077	1.36662e-08	597.077	1.39318e-08	597.077	1.49638e-08
	1169.5	0.03712	0.01755			2750.04	0.11917	2750.04	-9.29592e-07	2750.04	-0.000365138																			632.456	1.13853e-08	632.456	1.18624e-08	632.456	1.1986e-08	632.456	1.21293e-08	632.456	1.23768e-08	632.456	1.27832e-08	632.456	1.29648e-08	632.456	1.31761e-08	632.456	1.34082e-08	632.456	1.43137e-08
	1169	0.03781	0.01601			2750.52	0.11922	2750.52	-1.27367e-05	2750.52	-0.000362857																			669.931	1.10492e-08	669.931	1.15122e-08	669.931	1.16242e-08	669.931	1.17528e-08	669.931	1.19753e-08	669.931	1.23495e-08	669.931	1.25118e-08	669.931	1.27024e-08	669.931	1.29036e-08	669.931	1.36991e-08
	1168.5	0.0385	0.0145			2751	0.11926	2751	-2.45439e-05	2751	-0.000370577																			709.627	1.07191e-08	709.627	1.11683e-08	709.627	1.12695e-08	709.627	1.13847e-08	709.627	1.15838e-08	709.627	1.19284e-08	709.627	1.20719e-08	709.627	1.22421e-08	709.627	1.24169e-08	709.627	1.3102e-08
	1168	0.03918	0.01305			2751.49	0.1193	2751.49	-2.6351e-05	2751.49	-0.000368296																			751.675	1.03946e-08	751.675	1.08302e-08	751.675	1.09219e-08	751.675	1.1025e-08	751.675	1.12013e-08	751.675	1.15187e-08	751.675	1.1645e-08	751.675	1.17973e-08	751.675	1.19448e-08	751.675	1.25307e-08
	1167.5	0.03987	0.01166			2751.97	0.11934	2751.97	-2.81582e-05	2751.97	-0.000356015																			796.214	1.05e-08	796.214	1.05005e-08	796.214	1.0583e-08	796.214	1.06742e-08	796.214	1.08309e-08	796.214	1.1122e-08	796.214	1.12317e-08	796.214	1.13662e-08	796.214	1.14883e-08	796.214	1.19837e-08
	1167	0.04056	0.01032			2752.45	0.11939	2752.45	-2.99653e-05	2752.45	-0.000353735																			843.393	1.00919e-08	843.393	1.0176e-08	843.393	1.02499e-08	843.393	1.03307e-08	843.393	1.04678e-08	843.393	1.07342e-08	843.393	1.08297e-08	843.393	1.09502e-08	843.393	1.10477e-08	843.393	1.14563e-08
	1166.5	0.04125	0.00905			2752.93	0.11943	2752.93	-2.17724e-05	2752.93	-0.000351454																			893.367	9.82268e-09	893.367	9.85731e-09	893.367	9.92338e-09	893.367	9.99417e-09	893.367	1.01141e-08	893.367	1.03569e-08	893.367	1.04392e-08	893.367	1.0544e-08	893.367	1.06215e-08	893.367	1.09546e-08
	1166	0.04195	0.00784			2753.41	0.11947	2753.41	-1.36663e-05	2753.41	-0.000339273																			946.303	9.51049e-09	946.303	9.54512e-09	946.303	9.60374e-09	946.303	9.66527e-09	946.303	9.76878e-09	946.303	9.99069e-09	946.303	1.0061e-08	946.303	1.0152e-08	946.303	1.02101e-08	946.303	1.04729e-08
	1165.5	0.04264	0.0067			2753.9	0.11951	2753.9	4.52653e-06	2753.9	-0.000336992																			1002.37	9.20636e-09	1002.37	9.24099e-09	1002.37	9.29259e-09	1002.37	9.34574e-09	1002.37	9.43482e-09	1002.37	9.63818e-09	1002.37	9.69582e-09	1002.37	9.77294e-09	1002.37	9.81324e-09	1002.37	1.00124e-08
	1165	0.04334	0.00564			2754.38	0.11955	2754.38	1.27194e-05	2754.38	-0.000334712																			1061.77	8.90259e-09	1061.77	8.93722e-09	1061.77	8.98249e-09	1061.77	9.02749e-09	1061.77	9.10207e-09	1061.77	9.28669e-09	1061.77	9.33515e-09	1061.77	9.40041e-09	1061.77	9.42487e-09	1061.77	9.56575e-09
	1164.5	0.04404	0.00466			2754.86	0.1196	2754.86	2.09122e-05	2754.86	-0.000332431																			1124.68	8.60678e-09	1124.68	8.64141e-09	1124.68	8.68094e-09	1124.68	8.71851e-09	1124.68	8.78101e-09	1124.68	8.94886e-09	1124.68	8.9856e-09	1124.68	9.04148e-09	1124.68	9.0507e-09	1124.68	9.13794e-09
	1164	0.04474	0.00376			2755.34	0.11964	2755.34	1.91051e-05	2755.34	-0.000330151																			1191.32	8.3199e-09	1191.32	8.35453e-09	1191.32	8.38865e-09	1191.32	8.41942e-09	1191.32	8.47124e-09	1191.32	8.62267e-09	1191.32	8.65244e-09	1191.32	8.69762e-09	1191.32	8.69435e-09	1191.32	8.73326e-09
	1163.5	0.04544	0.00294			2755.82	0.11969	2755.82	1.7298e-05	2755.82	-0.00033787																			1261.91	7.96521e-09	1261.91	8.06796e-09	1261.91	8.09694e-09	1261.91	8.12241e-09	1261.91	8.16236e-09	1261.91	8.30087e-09	1261.91	8.32188e-09	1261.91	8.35847e-09	1261.91	8.34306e-09	1261.91	8.33732e-09
	1163	0.04615	0.00222			2756.31	0.11974	2756.31	5.49082e-06	2756.31	-0.000345589																			1336.69	7.6845e-09	1336.69	7.78725e-09	1336.69	7.81226e-09	1336.69	7.8323e-09	1336.69	7.86273e-09	1336.69	7.98819e-09	1336.69	8.00241e-09	1336.69	8.03101e-09	1336.69	8.00456e-09	1336.69	7.95777e-09
	1162.5	0.04685	0.00159			2756.79	0.11979	2756.79	-6.40306e-06	2756.79	-0.000353408																			1415.89	7.41118e-09	1415.89	7.51393e-09	1415.89	7.53423e-09	1415.89	7.54939e-09	1415.89	7.57157e-09	1415.89	7.68489e-09	1415.89	7.69221e-09	1415.89	7.71434e-09	1415.89	7.679e-09	1415.89	7.59444e-09
	1162	0.04756	0.00106			2757.27	0.11984	2757.27	-1.82102e-05	2757.27	-0.000361127																			1499.79	7.14045e-09	1499.79	7.2432e-09	1499.79	7.2613e-09	1499.79	7.27211e-09	1499.79	7.28659e-09	1499.79	7.38813e-09	1499.79	7.39168e-09	1499.79	7.40586e-09	1499.79	7.36138e-09	1499.79	7.24787e-09
	1161.5	0.04827	0.00062939			2757.75	0.11989	2757.75	-2.00173e-05	2757.75	-0.000368847																			1588.66	6.97561e-09	1588.66	6.97959e-09	1588.66	6.99396e-09	1588.66	7.00034e-09	1588.66	7.00782e-09	1588.66	7.10104e-09	1588.66	7.09872e-09	1588.66	7.10707e-09	1588.66	7.05576e-09	1588.66	6.91354e-09
	1161	0.04898	0.000308376			2758.24	0.11995	2758.24	-3.18245e-05	2758.24	-0.000376566																			1682.79	6.7166e-09	1682.79	6.72058e-09	1682.79	6.73248e-09	1682.79	6.73537e-09	1682.79	6.73719e-09	1682.79	6.82049e-09	1682.79	6.81436e-09	1682.79	6.81746e-09	1682.79	6.76013e-09	1682.79	6.59435e-09
	1160.5	0.0497	9.60515e-05			2758.72	0.12	2758.72	-3.36316e-05	2758.72	-0.000384286																			1782.5	6.4628e-09	1782.5	6.46678e-09	1782.5	6.47473e-09	1782.5	6.47513e-09	1782.5	6.47164e-09	1782.5	6.54782e-09	1782.5	6.5377e-09	1782.5	6.53575e-09	1782.5	6.47316e-09	1782.5	6.2865e-09
	1160	0.05041	0			2759.2	0.12006	2759.2	-3.54388e-05	2759.2	-0.000392005																			1888.12	6.21435e-09	1888.12	6.21833e-09	1888.12	6.22505e-09	1888.12	6.22211e-09	1888.12	6.21483e-09	1888.12	6.28378e-09	1888.12	6.27082e-09	1888.12	6.26499e-09	1888.12	6.19755e-09	1888.12	5.99422e-09
	1159.5	0.05113	1.76937e-05			2759.68	0.12012	2759.68	-2.72459e-05	2759.68	-0.000399725																			2000	5.97076e-09	2000	5.97474e-09	2000	5.97977e-09	2000	5.975e-09	2000	5.96256e-09	2000	6.02521e-09	2000	6.00949e-09	2000	6.00095e-09	2000	5.92968e-09	2000	5.71185e-09
	1159	0.05185	0.000154188			2760.16	0.12018	2760.16	-2.90531e-05	2760.16	-0.000407444																			2118.51	5.73066e-09	2118.51	5.73464e-09	2118.51	5.73872e-09	2118.51	5.73137e-09	2118.51	5.71645e-09	2118.51	5.77503e-09	2118.51	5.75672e-09	2118.51	5.74504e-09	2118.51	5.67164e-09	2118.51	5.44249e-09
	1158.5	0.05257	0.00041201			2760.65	0.12023	2760.65	-3.09469e-05	2760.65	-0.000405262																			2244.04	5.50043e-09	2244.04	5.50441e-09	2244.04	5.5053e-09	2244.04	5.4962e-09	2244.04	5.4792e-09	2244.04	5.53184e-09	2244.04	5.51243e-09	2244.04	5.49814e-09	2244.04	5.42233e-09	2244.04	5.18318e-09
	1158	0.05329	0.000791161			2761.13	0.12029	2761.13	-3.27541e-05	2761.13	-0.000402982																			2377	5.27233e-09	2377	5.27631e-09	2377	5.27618e-09	2377	5.26639e-09	2377	5.24579e-09	2377	5.29507e-09	2377	5.27477e-09	2377	5.2585e-09	2377	5.18125e-09	2377	4.93401e-09
	1157.5	0.05402	0.00129			2761.61	0.12035	2761.61	-3.45612e-05	2761.61	-0.000390701																			2517.85	5.05088e-09	2517.85	5.05486e-09	2517.85	5.05301e-09	2517.85	5.04233e-09	2517.85	5.01987e-09	2517.85	5.06527e-09	2517.85	5.04364e-09	2517.85	5.02552e-09	2517.85	4.94775e-09	2517.85	4.6948e-09
	1157	0.05474	0.00193			2762.09	0.1204	2762.09	-3.63684e-05	2762.09	-0.000388421																			2667.04	4.83365e-09	2667.04	4.83763e-09	2667.04	4.83594e-09	2667.04	4.82405e-09	2667.04	4.80042e-09	2667.04	4.84214e-09	2667.04	4.8207e-09	2667.04	4.80129e-09	2667.04	4.72285e-09	2667.04	4.46654e-09
	1156.5	0.05546	0.00268			2762.57	0.12046	2762.57	-3.81755e-05	2762.57	-0.00038614																			2825.08	4.62304e-09	2825.08	4.62702e-09	2825.08	4.62435e-09	2825.08	4.61207e-09	2825.08	4.58759e-09	2825.08	4.62661e-09	2825.08	4.60407e-09	2825.08	4.5841e-09	2825.08	4.5048e-09	2825.08	4.2472e-09
	1156	0.05619	0.00357			2763.06	0.12051	2763.06	-2.99827e-05	2763.06	-0.00038386																			2992.47	4.41867e-09	2992.47	4.42265e-09	2992.47	4.41914e-09	2992.47	4.40595e-09	2992.47	4.38074e-09	2992.47	4.41764e-09	2992.47	4.39495e-09	2992.47	4.37415e-09	2992.47	4.29584e-09	2992.47	4.03784e-09
	1155.5	0.05691	0.00458			2763.54	0.12057	2763.54	-3.17898e-05	2763.54	-0.000381579																			3169.79	4.21819e-09	3169.79	4.22217e-09	3169.79	4.21844e-09	3169.79	4.20526e-09	3169.79	4.17945e-09	3169.79	4.21429e-09	3169.79	4.1915e-09	3169.79	4.17025e-09	3169.79	4.0933e-09	3169.79	3.8365e-09
	1155	0.05764	0.00571			2764.02	0.12063	2764.02	-3.35969e-05	2764.02	-0.000389299																			3357.61	4.02394e-09	3357.61	4.02792e-09	3357.61	4.02469e-09	3357.61	4.01084e-09	3357.61	3.98466e-09	3357.61	4.01781e-09	3357.61	3.99549e-09	3357.61	3.97396e-09	3357.61	3.89846e-09	3357.61	3.64391e-09
	1154.5	0.05836	0.00696			2764.5	0.12069	2764.5	-3.54041e-05	2764.5	-0.000397018																			3556.56	3.83621e-09	3556.56	3.84019e-09	3556.56	3.83675e-09	3556.56	3.82263e-09	3556.56	3.79665e-09	3556.56	3.82832e-09	3556.56	3.8068e-09	3556.56	3.78536e-09	3556.56	3.71108e-09	3556.56	3.46004e-09
	1154	0.05909	0.00833			2764.99	0.12075	2764.99	-3.7298e-05	2764.99	-0.000404837																			3767.3	3.65468e-09	3767.3	3.65866e-09	3767.3	3.65524e-09	3767.3	3.6415e-09	3767.3	3.61557e-09	3767.3	3.64624e-09	3767.3	3.62502e-09	3767.3	3.60361e-09	3767.3	3.53147e-09	3767.3	3.28528e-09
	1153.5	0.05982	0.00981			2765.47	0.12082	2765.47	-2.91051e-05	2765.47	-0.000402556																			3990.52	3.47884e-09	3990.52	3.48282e-09	3990.52	3.47888e-09	3990.52	3.46491e-09	3990.52	3.44035e-09	3990.52	3.46904e-09	3990.52	3.4488e-09	3990.52	3.4277e-09	3990.52	3.35729e-09	3990.52	3.11671e-09
	1153	0.06054	0.01141			2765.95	0.12088	2765.95	-3.09122e-05	2765.95	-0.000400275																			4226.98	3.30936e-09	4226.98	3.31334e-09	4226.98	3.3092e-09	4226.98	3.29585e-09	4226.98	3.27119e-09	4226.98	3.29928e-09	4226.98	3.27996e-09	4226.98	3.25964e-09	4226.98	3.1914e-09	4226.98	2.95651e-09
	1152.5	0.06126	0.01311			2766.43	0.12095	2766.43	-2.27194e-05	2766.43	-0.000397995																			4477.44	3.1454e-09	4477.44	3.14938e-09	4477.44	3.14589e-09	4477.44	3.13244e-09	4477.44	3.1087e-09	4477.44	3.13608e-09	4477.44	3.11746e-09	4477.44	3.09773e-09	4477.44	3.03155e-09	4477.44	2.80352e-09
	1152	0.06199	0.01491			2766.91	0.12101	2766.91	-2.45265e-05	2766.91	-0.000405714																			4742.75	2.98725e-09	4742.75	2.99123e-09	4742.75	2.98754e-09	4742.75	2.97443e-09	4742.75	2.95138e-09	4742.75	2.97815e-09	4742.75	2.96067e-09	4742.75	2.94147e-09	4742.75	2.87775e-09	4742.75	2.65627e-09
	1151.5	0.06271	0.0168			2767.39	0.12108	2767.39	-2.63337e-05	2767.39	-0.000403434																			5023.77	2.83497e-09	5023.77	2.83895e-09	5023.77	2.83535e-09	5023.77	2.82318e-09	5023.77	2.8007e-09	5023.77	2.82707e-09	5023.77	2.81053e-09	5023.77	2.7922e-09	5023.77	2.73111e-09	5023.77	2.5172e-09
	1151	0.06343	0.01878			2767.88	0.12114	2767.88	-2.81408e-05	2767.88	-0.000401153																			5321.45	2.68909e-09	5321.45	2.69307e-09	5321.45	2.68988e-09	5321.45	2.67776e-09	5321.45	2.6567e-09	5321.45	2.68264e-09	5321.45	2.6667e-09	5321.45	2.64931e-09	5321.45	2.59082e-09	5321.45	2.38458e-09
	1150.5	0.06415	0.02083			2768.36	0.1212	2768.36	-2.9948e-05	2768.36	-0.000408873																			5636.77	2.54884e-09	5636.77	2.55282e-09	5636.77	2.54974e-09	5636.77	2.53801e-09	5636.77	2.51801e-09	5636.77	2.54336e-09	5636.77	2.52855e-09	5636.77	2.51186e-09	5636.77	2.45588e-09	5636.77	2.25818e-09
	1150	0.06487	0.02296			2768.84	0.12127	2768.84	-4.18418e-05	2768.84	-0.000416691																			5970.77	2.4147e-09	5970.77	2.41868e-09	5970.77	2.41583e-09	5970.77	2.40478e-09	5970.77	2.38505e-09	5970.77	2.41048e-09	5970.77	2.39664e-09	5970.77	2.38098e-09	5970.77	2.32761e-09	5970.77	2.13864e-09
	1149.5	0.06559	0.02516			2769.32	0.12134	2769.32	-4.3649e-05	2769.32	-0.000424411																			6324.56	2.28701e-09	6324.56	2.29099e-09	6324.56	2.28744e-09	6324.56	2.27708e-09	6324.56	2.25878e-09	6324.56	2.2832e-09	6324.56	2.27036e-09	6324.56	2.25558e-09	6324.56	2.2049e-09	6324.56	2.02479e-09
	1149	0.0663	0.0274			2769.81	0.12141	2769.81	-4.54561e-05	2769.81	-0.00043213																			6699.31	2.16393e-09	6699.31	2.16791e-09	6699.31	2.16515e-09	6699.31	2.15552e-09	6699.31	2.13796e-09	6699.31	2.1622e-09	6699.31	2.15068e-09	6699.31	2.13654e-09	6699.31	2.08849e-09	6699.31	1.9171e-09
	1148.5	0.06702	0.0297			2770.29	0.12148	2770.29	-4.72633e-05	2770.29	-0.000429849																			7096.27	2.04648e-09	7096.27	2.05046e-09	7096.27	2.04841e-09	7096.27	2.0389e-09	7096.27	2.02253e-09	7096.27	2.04664e-09	7096.27	2.03569e-09	7096.27	2.02252e-09	7096.27	1.97704e-09	7096.27	1.81419e-09
	1148	0.06773	0.03204			2770.77	0.12155	2770.77	-4.90704e-05	2770.77	-0.000427569																			7516.75	1.93484e-09	7516.75	1.93882e-09	7516.75	1.93672e-09	7516.75	1.92801e-09	7516.75	1.91267e-09	7516.75	1.93623e-09	7516.75	1.92619e-09	7516.75	1.91369e-09	7516.75	1.8709e-09	7516.75	1.71659e-09
	1147.5	0.06844	0.0344			2771.25	0.12163	2771.25	-4.08776e-05	2771.25	-0.000425288																			7962.14	1.82903e-09	7962.14	1.83301e-09	7962.14	1.83084e-09	7962.14	1.82298e-09	7962.14	1.80819e-09	7962.14	1.83129e-09	7962.14	1.82231e-09	7962.14	1.81089e-09	7962.14	1.7704e-09	7962.14	1.62449e-09
	1147	0.06915	0.0368			2771.73	0.1217	2771.73	-3.26847e-05	2771.73	-0.000413008																			8433.93	1.72796e-09	8433.93	1.73194e-09	8433.93	1.73006e-09	8433.93	1.7225e-09	8433.93	1.70906e-09	8433.93	1.73165e-09	8433.93	1.72318e-09	8433.93	1.71254e-09	8433.93	1.6744e-09	8433.93	1.5366e-09
	1146.5	0.06986	0.03921			2772.22	0.12178	2772.22	-1.45786e-05	2772.22	-0.000410826																			8933.67	1.63214e-09	8933.67	1.63612e-09	8933.67	1.63453e-09	8933.67	1.62739e-09	8933.67	1.61513e-09	8933.67	1.63677e-09	8933.67	1.62934e-09	8933.67	1.61937e-09	8933.67	1.5834e-09	8933.67	1.45342e-09
	1146	0.07057	0.04162			2772.7	0.12186	2772.7	-6.29898e-06	2772.7	-0.000398447																			9463.03	1.54154e-09	9463.03	1.54552e-09	9463.03	1.54407e-09	9463.03	1.53737e-09	9463.03	1.52582e-09	9463.03	1.54718e-09	9463.03	1.54033e-09	9463.03	1.53112e-09	9463.03	1.49739e-09	9463.03	1.37497e-09
	1145.5	0.07127	0.04404			2773.18	0.12193	2773.18	-8.19286e-06	2773.18	-0.000396265																			10023.7	1.45605e-09	10023.7	1.46003e-09	10023.7	1.45874e-09	10023.7	1.45268e-09	10023.7	1.442e-09	10023.7	1.46288e-09	10023.7	1.45677e-09	10023.7	1.44835e-09	10023.7	1.41661e-09	10023.7	1.30166e-09
	1145	0.07197	0.04646			2773.66	0.12201	2773.66	0	2773.66	-0.000393985																			10617.7	1.37403e-09	10617.7	1.37801e-09	10617.7	1.37694e-09	10617.7	1.37132e-09	10617.7	1.36136e-09	10617.7	1.38191e-09	10617.7	1.37613e-09	10617.7	1.3686e-09	10617.7	1.339e-09	10617.7	1.23114e-09
	1144.5	0.07267	0.04885			2774.14	0.12209	2774.14	-1.36196e-05	2774.14	-0.000391704																			11246.8	1.29733e-09	11246.8	1.30131e-09	11246.8	1.30051e-09	11246.8	1.29531e-09	11246.8	1.28622e-09	11246.8	1.30588e-09	11246.8	1.30082e-09	11246.8	1.29399e-09	11246.8	1.26619e-09	11246.8	1.16513e-09
	1144	0.07338	0.05124			2774.63	0.12217	2774.63	-2.72391e-05	2774.63	-0.000379423																			11913.2	1.22582e-09	11913.2	1.2298e-09	11913.2	1.22898e-09	11913.2	1.22418e-09	11913.2	1.21591e-09	11913.2	1.23515e-09	11913.2	1.23056e-09	11913.2	1.22426e-09	11913.2	1.19832e-09	11913.2	1.10369e-09
	1143.5	0.07407	0.0536			2775.11	0.12226	2775.11	-4.08587e-05	2775.11	-0.000377143																			12619.1	1.15728e-09	12619.1	1.16126e-09	12619.1	1.16073e-09	12619.1	1.15659e-09	12619.1	1.14869e-09	12619.1	1.16734e-09	12619.1	1.16332e-09	12619.1	1.15752e-09	12619.1	1.13341e-09	12619.1	1.04505e-09
	1143	0.07477	0.05593			2775.59	0.12234	2775.59	-4.44783e-05	2775.59	-0.000364862																			13366.9	1.09322e-09	13366.9	1.0972e-09	13366.9	1.09666e-09	13366.9	1.09284e-09	13366.9	1.08577e-09	13366.9	1.10382e-09	13366.9	1.10019e-09	13366.9	1.09495e-09	13366.9	1.07247e-09	13366.9	9.90038e-10
	1142.5	0.07547	0.05822			2776.07	0.12242	2776.07	-4.80978e-05	2776.07	-0.000352582																			14158.9	1.033e-09	14158.9	1.03698e-09	14158.9	1.03673e-09	14158.9	1.03335e-09	14158.9	1.02701e-09	14158.9	1.04439e-09	14158.9	1.04131e-09	14158.9	1.03659e-09	14158.9	1.01585e-09	14158.9	9.39023e-10
	1142	0.07616	0.06048			2776.56	0.12251	2776.56	-6.18494e-05	2776.56	-0.0003404																			14997.9	9.76559e-10	14997.9	9.80539e-10	14997.9	9.80354e-10	14997.9	9.77315e-10	14997.9	9.71457e-10	14997.9	9.88367e-10	14997.9	9.85611e-10	14997.9	9.81358e-10	14997.9	9.62089e-10	14997.9	8.90423e-10
	1141.5	0.07686	0.0627			2777.04	0.12259	2777.04	-6.54689e-05	2777.04	-0.00032812																			15886.6	9.23599e-10	15886.6	9.27579e-10	15886.6	9.27484e-10	15886.6	9.24768e-10	15886.6	9.19724e-10	15886.6	9.35771e-10	15886.6	9.33298e-10	15886.6	9.29569e-10	15886.6	9.11662e-10	15886.6	8.44943e-10
	1141	0.07755	0.06487			2777.52	0.12268	2777.52	-7.90885e-05	2777.52	-0.000315839																			16827.9	8.74136e-10	16827.9	8.78116e-10	16827.9	8.78188e-10	16827.9	8.75688e-10	16827.9	8.71175e-10	16827.9	8.86607e-10	16827.9	8.8451e-10	16827.9	8.81037e-10	16827.9	8.64578e-10	16827.9	8.02498e-10
	1140.5	0.07824	0.06699			2778	0.12276	2778	-0.000102708	2778	-0.000313559																			17825	8.27705e-10	17825	8.31685e-10	17825	8.31705e-10	17825	8.2954e-10	17825	8.25567e-10	17825	8.40386e-10	17825	8.38505e-10	17825	8.35562e-10	17825	8.20222e-10	17825	7.62575e-10
	1140	0.07893	0.06905			2778.48	0.12285	2778.48	-0.000116328	2778.48	-0.000311278																			18881.2	7.84532e-10	18881.2	7.88512e-10	18881.2	7.88743e-10	18881.2	7.86846e-10	18881.2	7.83338e-10	18881.2	7.9752e-10	18881.2	7.9593e-10	18881.2	7.93345e-10	18881.2	7.79231e-10	18881.2	7.25585e-10
	1139.5	0.07962	0.07107			2778.97	0.12294	2778.97	-0.000139947	2778.97	-0.000308997																			20000	7.44049e-10	20000	7.48029e-10	20000	7.48346e-10	20000	7.46707e-10	20000	7.43521e-10	20000	7.57273e-10	20000	7.55821e-10	20000	7.53529e-10	20000	7.40513e-10	20000	6.90524e-10
	1139	0.0803	0.07303			2779.45	0.12303	2779.45	-0.000153567	2779.45	-0.000316717																			21185.1	7.06113e-10	21185.1	7.10093e-10	21185.1	7.10544e-10	21185.1	7.09111e-10	21185.1	7.0634e-10	21185.1	7.19448e-10	21185.1	7.18188e-10	21185.1	7.16235e-10	21185.1	7.04216e-10	21185.1	6.57841e-10
	1138.5	0.08099	0.07493			2779.93	0.12312	2779.93	-0.000167186	2779.93	-0.000314436																			22440.4	6.71186e-10	22440.4	6.75166e-10	22440.4	6.75579e-10	22440.4	6.74273e-10	22440.4	6.71959e-10	22440.4	6.84426e-10	22440.4	6.83437e-10	22440.4	6.81693e-10	22440.4	6.70671e-10	22440.4	6.27533e-10
	1138	0.08167	0.07678			2780.41	0.12321	2780.41	-0.000180938	2780.41	-0.000312255																			23770	6.3842e-10	23770	6.424e-10	23770	6.42842e-10	23770	6.41811e-10	23770	6.39777e-10	23770	6.51651e-10	23770	6.50822e-10	23770	6.49318e-10	23770	6.39197e-10	23770	5.9921e-10
	1137.5	0.08235	0.07858			2780.89	0.12331	2780.89	-0.000184557	2780.89	-0.000299974																			25178.5	6.07907e-10	25178.5	6.11887e-10	25178.5	6.12458e-10	25178.5	6.11551e-10	25178.5	6.0977e-10	25178.5	6.21099e-10	25178.5	6.20412e-10	25178.5	6.19183e-10	25178.5	6.09843e-10	25178.5	5.72732e-10
	1137	0.08303	0.08032			2781.38	0.1234	2781.38	-0.000188177	2781.38	-0.000297694																			26670.4	5.79713e-10	26670.4	5.83693e-10	26670.4	5.84227e-10	26670.4	5.83517e-10	26670.4	5.81881e-10	26670.4	5.92789e-10	26670.4	5.9227e-10	26670.4	5.91249e-10	26670.4	5.82684e-10	26670.4	5.48199e-10
	1136.5	0.08371	0.08202			2781.86	0.1235	2781.86	-0.000191797	2781.86	-0.000285413																			28250.8	5.53441e-10	28250.8	5.57421e-10	28250.8	5.58042e-10	28250.8	5.57367e-10	28250.8	5.56086e-10	28250.8	5.66354e-10	28250.8	5.65924e-10	28250.8	5.65125e-10	28250.8	5.57309e-10	28250.8	5.25239e-10
	1136	0.08439	0.08366			2782.34	0.1236	2782.34	-0.000195416	2782.34	-0.000283133																			29924.7	5.2918e-10	29924.7	5.3316e-10	29924.7	5.33739e-10	29924.7	5.33164e-10	29924.7	5.32159e-10	29924.7	5.4193e-10	29924.7	5.41614e-10	29924.7	5.40933e-10	29924.7	5.33748e-10	29924.7	5.03965e-10
	1135.5	0.08508	0.08525			2782.82	0.1237	2782.82	-0.000209036	2782.82	-0.000270852																			31697.9	5.06537e-10	31697.9	5.10517e-10	31697.9	5.11102e-10	31697.9	5.10694e-10	31697.9	5.09774e-10	31697.9	5.19121e-10	31697.9	5.18854e-10	31697.9	5.1837e-10	31697.9	5.11764e-10	31697.9	4.84172e-10
	1135	0.08576	0.0868			2783.3	0.1238	2783.3	-0.000212655	2783.3	-0.000268571																			33576.1	4.85655e-10	33576.1	4.89635e-10	33576.1	4.90224e-10	33576.1	4.89862e-10	33576.1	4.89177e-10	33576.1	4.97964e-10	33576.1	4.97808e-10	33576.1	4.97424e-10	33576.1	4.9141e-10	33576.1	4.65844e-10
	1134.5	0.08644	0.0883			2783.79	0.12391	2783.79	-0.000226275	2783.79	-0.000266291																			35565.6	4.66278e-10	35565.6	4.70258e-10	35565.6	4.70895e-10	35565.6	4.70645e-10	35565.6	4.70014e-10	35565.6	4.78401e-10	35565.6	4.78312e-10	35565.6	4.78078e-10	35565.6	4.72593e-10	35565.6	4.48851e-10
	1134	0.08713	0.08976			2784.27	0.12401	2784.27	-0.000230026	2784.27	-0.000254109																			37673	4.48534e-10	37673	4.52514e-10	37673	4.52987e-10	37673	4.52863e-10	37673	4.5246e-10	37673	4.60345e-10	37673	4.60325e-10	37673	4.60177e-10	37673	4.55141e-10	37673	4.33177e-10
	1133.5	0.08782	0.09118			2784.75	0.1241	2784.75	-0.000233646	2784.75	-0.000241829																			39905.2	4.31923e-10	39905.2	4.35903e-10	39905.2	4.36473e-10	39905.2	4.36327e-10	39905.2	4.3602e-10	39905.2	4.43496e-10	39905.2	4.4348e-10	39905.2	4.43468e-10	39905.2	4.38895e-10	39905.2	4.18542e-10
	1133	0.0885	0.09256			2785.23	0.1242	2785.23	-0.000227266	2785.23	-0.000219548																			42269.8	4.1677e-10	42269.8	4.2075e-10	42269.8	4.21219e-10	42269.8	4.21142e-10	42269.8	4.20933e-10	42269.8	4.2798e-10	42269.8	4.2805e-10	42269.8	4.28073e-10	42269.8	4.23911e-10	42269.8	4.0504e-10
	1132.5	0.0892	0.0939			2785.72	0.1243	2785.72	-0.000220885	2785.72	-0.000197268																			44774.4	4.02697e-10	44774.4	4.06677e-10	44774.4	4.07166e-10	44774.4	4.07131e-10	44774.4	4.06989e-10	44774.4	4.13677e-10	44774.4	4.13768e-10	44774.4	4.13842e-10	44774.4	4.10037e-10	44774.4	3.92625e-10
	1132	0.08989	0.09521			2786.2	0.12439	2786.2	-0.000214505	2786.2	-0.000174987																			47427.5	3.89674e-10	47427.5	3.93654e-10	47427.5	3.94146e-10	47427.5	3.94131e-10	47427.5	3.9405e-10	47427.5	4.00373e-10	47427.5	4.00529e-10	47427.5	4.00668e-10	47427.5	3.97213e-10	47427.5	3.8111e-10
	1131.5	0.09058	0.09649			2786.68	0.12449	2786.68	-0.000208124	2786.68	-0.000152707																			50237.7	3.77751e-10	50237.7	3.81731e-10	50237.7	3.82174e-10	50237.7	3.82166e-10	50237.7	3.82142e-10	50237.7	3.88123e-10	50237.7	3.88285e-10	50237.7	3.88482e-10	50237.7	3.85333e-10	50237.7	3.70464e-10
	1131	0.09128	0.09774			2787.16	0.12458	2787.16	-0.000201744	2787.16	-0.000130426																			53214.5	3.6672e-10	53214.5	3.707e-10	53214.5	3.71172e-10	53214.5	3.71165e-10	53214.5	3.71172e-10	53214.5	3.76833e-10	53214.5	3.77015e-10	53214.5	3.77248e-10	53214.5	3.74376e-10	53214.5	3.60662e-10
	1130.5	0.09198	0.09896			2787.64	0.12467	2787.64	-0.000205495	2787.64	-0.000108244																			56367.7	3.56561e-10	56367.7	3.60541e-10	56367.7	3.60922e-10	56367.7	3.60986e-10	56367.7	3.61039e-10	56367.7	3.66363e-10	56367.7	3.66567e-10	56367.7	3.66824e-10	56367.7	3.64214e-10	56367.7	3.51551e-10
	1130	0.09268	0.10016			2788.13	0.12476	2788.13	-0.000199115	2788.13	-9.59639e-05																			59707.7	3.47199e-10	59707.7	3.51179e-10	59707.7	3.51558e-10	59707.7	3.51629e-10	59707.7	3.51705e-10	59707.7	3.56719e-10	59707.7	3.56937e-10	59707.7	3.57238e-10	59707.7	3.54835e-10	59707.7	3.43173e-10
	1129.5	0.09338	0.10133			2788.61	0.12485	2788.61	-0.000202734	2788.61	-7.36833e-05																			63245.6	3.38588e-10	63245.6	3.42568e-10	63245.6	3.42951e-10	63245.6	3.43003e-10	63245.6	3.43125e-10	63245.6	3.47834e-10	63245.6	3.48092e-10	63245.6	3.48394e-10	63245.6	3.4622e-10	63245.6	3.35454e-10
	1129	0.09409	0.10248			2789.09	0.12493	2789.09	-0.000206354	2789.09	-6.14028e-05																			66993.1	3.30661e-10	66993.1	3.34641e-10	66993.1	3.35015e-10	66993.1	3.35086e-10	66993.1	3.35195e-10	66993.1	3.3967e-10	66993.1	3.39912e-10	66993.1	3.40226e-10	66993.1	3.38258e-10	66993.1	3.28355e-10
	1128.5	0.0948	0.10361			2789.57	0.12502	2789.57	-0.000219974	2789.57	-4.91222e-05																			70962.7	3.2336e-10	70962.7	3.2734e-10	70962.7	3.27716e-10	70962.7	3.278e-10	70962.7	3.27908e-10	70962.7	3.32135e-10	70962.7	3.32379e-10	70962.7	3.32715e-10	70962.7	3.30902e-10	70962.7	3.218e-10
	1128	0.09551	0.10473			2790.05	0.1251	2790.05	-0.000223593	2790.05	-3.68417e-05																			75167.5	3.16632e-10	75167.5	3.20612e-10	75167.5	3.20952e-10	75167.5	3.21035e-10	75167.5	3.21196e-10	75167.5	3.25169e-10	75167.5	3.25411e-10	75167.5	3.25748e-10	75167.5	3.24089e-10	75167.5	3.15744e-10
	1127.5	0.09623	0.10584			2790.54	0.12519	2790.54	-0.000217213	2790.54	-2.45611e-05																			79621.4	3.10471e-10	79621.4	3.14451e-10	79621.4	3.14753e-10	79621.4	3.14842e-10	79621.4	3.15005e-10	79621.4	3.18771e-10	79621.4	3.18996e-10	79621.4	3.1937e-10	79621.4	3.1784e-10	79621.4	3.10168e-10
	1127	0.09696	0.10693			2791.02	0.12528	2791.02	-0.000210832	2791.02	-1.22806e-05																			84339.3	3.04786e-10	84339.3	3.08766e-10	84339.3	3.09046e-10	84339.3	3.09131e-10	84339.3	3.09298e-10	84339.3	3.12867e-10	84339.3	3.13085e-10	84339.3	3.13448e-10	84339.3	3.12058e-10	84339.3	3.05032e-10
	1126.5	0.09768	0.10801			2791.5	0.12536	2791.5	-0.000204452	2791.5	0																			89336.7	2.99509e-10	89336.7	3.03489e-10	89336.7	3.03762e-10	89336.7	3.03858e-10	89336.7	3.04045e-10	89336.7	3.07408e-10	89336.7	3.07632e-10	89336.7	3.08008e-10	89336.7	3.06735e-10	89336.7	3.00263e-10
	1126	0.09842	0.10909			2791.98	0.12544	2791.98	-0.000188203	2791.98	-2.6254e-05																			94630.3	2.94692e-10	94630.3	2.98672e-10	94630.3	2.98928e-10	94630.3	2.99024e-10	94630.3	2.99197e-10	94630.3	3.02399e-10	94630.3	3.02591e-10	94630.3	3.02982e-10	94630.3	3.0182e-10	94630.3	2.95922e-10
	1125.5	0.09916	0.11016			2792.47	0.12553	2792.47	-0.000171823	2792.47	-6.23293e-05																			100237	2.90236e-10	100237	2.94216e-10	100237	2.94467e-10	100237	2.94562e-10	100237	2.94752e-10	100237	2.97787e-10	100237	2.97986e-10	100237	2.98377e-10	100237	2.97306e-10	100237	2.91907e-10
	1125	0.0999	0.11122			2792.95	0.12561	2792.95	-0.000165443	2792.95	-8.84047e-05																			106177	2.86092e-10	106177	2.90072e-10	106177	2.90318e-10	106177	2.90379e-10	106177	2.90585e-10	106177	2.93447e-10	106177	2.9365e-10	106177	2.94041e-10	106177	2.93044e-10	106177	2.88119e-10
	1124.5	0.10065	0.11228			2793.43	0.12569	2793.43	-0.000149062	2793.43	-0.00011448																			112468	2.81528e-10	112468	2.86261e-10	112468	2.86505e-10	112468	2.86573e-10	112468	2.86752e-10	112468	2.89509e-10	112468	2.89693e-10	112468	2.90057e-10	112468	2.8915e-10	112468	2.84666e-10
	1124	0.10141	0.11333			2793.91	0.12578	2793.91	-0.000152682	2793.91	-0.000140555																			119132	2.78065e-10	119132	2.82798e-10	119132	2.82992e-10	119132	2.83091e-10	119132	2.83263e-10	119132	2.85889e-10	119132	2.86041e-10	119132	2.86426e-10	119132	2.85587e-10	119132	2.81501e-10
	1123.5	0.10217	0.11438			2794.39	0.12586	2794.39	-0.000146301	2794.39	-0.000166631																			126191	2.74801e-10	126191	2.79534e-10	126191	2.79715e-10	126191	2.79803e-10	126191	2.7997e-10	126191	2.82451e-10	126191	2.82637e-10	126191	2.83012e-10	126191	2.82248e-10	126191	2.78494e-10
	1123	0.10293	0.11544			2794.88	0.12594	2794.88	-0.000149921	2794.88	-0.000192706																			133669	2.71754e-10	133669	2.76487e-10	133669	2.76676e-10	133669	2.76759e-10	133669	2.76923e-10	133669	2.79326e-10	133669	2.79487e-10	133669	2.79861e-10	133669	2.79134e-10	133669	2.7573e-10
	1122.5	0.10371	0.11649			2795.36	0.12603	2795.36	-0.00014354	2795.36	-0.000218782																			141589	2.68976e-10	141589	2.73709e-10	141589	2.73867e-10	141589	2.73927e-10	141589	2.74124e-10	141589	2.76406e-10	141589	2.76569e-10	141589	2.76925e-10	141589	2.76281e-10	141589	2.73162e-10
	1122	0.10448	0.11753			2795.84	0.12611	2795.84	-0.000137292	2795.84	-0.000235036																			149979	2.66388e-10	149979	2.71121e-10	149979	2.71243e-10	149979	2.71329e-10	149979	2.71498e-10	149979	2.73686e-10	149979	2.73831e-10	149979	2.74214e-10	149979	2.73589e-10	149979	2.7079e-10
	1121.5	0.10527	0.11858			2796.32	0.1262	2796.32	-0.000130911	2796.32	-0.000261111																			158866	2.63937e-10	158866	2.6867e-10	158866	2.68817e-10	158866	2.68896e-10	158866	2.69039e-10	158866	2.71167e-10	158866	2.71321e-10	158866	2.71678e-10	158866	2.71102e-10	158866	2.68537e-10
	1121	0.10605	0.11962			2796.8	0.12629	2796.8	-0.000114531	2796.8	-0.000277186																			168279	2.61711e-10	168279	2.66444e-10	168279	2.66562e-10	168279	2.66638e-10	168279	2.66809e-10	168279	2.68815e-10	168279	2.68959e-10	168279	2.69299e-10	168279	2.68774e-10	168279	2.66452e-10
	1120.5	0.10684	0.12066			2797.29	0.12637	2797.29	-9.81506e-05	2797.29	-0.000293262																			178250	2.59588e-10	178250	2.64321e-10	178250	2.6444e-10	178250	2.6451e-10	178250	2.64667e-10	178250	2.66622e-10	178250	2.66753e-10	178250	2.67091e-10	178250	2.66599e-10	178250	2.64512e-10
	1120	0.10764	0.1217			2797.77	0.12646	2797.77	-8.17702e-05	2797.77	-0.000309337																			188812	2.57631e-10	188812	2.62364e-10	188812	2.62476e-10	188812	2.62534e-10	188812	2.6269e-10	188812	2.64562e-10	188812	2.64712e-10	188812	2.65041e-10	188812	2.64581e-10	188812	2.62663e-10
	1119.5	0.10844	0.12275			2798.25	0.12655	2798.25	-6.53897e-05	2798.25	-0.000335412																			200000	2.55781e-10	200000	2.60514e-10	200000	2.60623e-10	200000	2.60677e-10	200000	2.60818e-10	200000	2.62641e-10	200000	2.6277e-10	200000	2.63101e-10	200000	2.62671e-10	200000	2.60944e-10
	1119	0.10924	0.12379			2798.73	0.12664	2798.73	-4.90093e-05	2798.73	-0.000361488																			211851	2.54019e-10	211851	2.58752e-10	211851	2.58878e-10	211851	2.58928e-10	211851	2.59073e-10	211851	2.60825e-10	211851	2.60947e-10	211851	2.6128e-10	211851	2.60875e-10	211851	2.59313e-10
	1118.5	0.11005	0.12483			2799.22	0.12673	2799.22	-3.26289e-05	2799.22	-0.000377563																			224404	2.52404e-10	224404	2.57137e-10	224404	2.5724e-10	224404	2.57287e-10	224404	2.57426e-10	224404	2.59136e-10	224404	2.59253e-10	224404	2.59585e-10	224404	2.59188e-10	224404	2.57785e-10
	1118	0.11087	0.12587			2799.7	0.12682	2799.7	-1.63804e-05	2799.7	-0.000403817																			237700	2.50863e-10	237700	2.55596e-10	237700	2.55691e-10	237700	2.55725e-10	237700	2.55878e-10	237700	2.5752e-10	237700	2.57632e-10	237700	2.5795e-10	237700	2.57593e-10	237700	2.56326e-10
	1117.5	0.11168	0.12691			2800.18	0.12692	2800.18	0	2800.18	-0.000419893																			251785	2.5014e-10	251785	2.5412e-10	251785	2.54206e-10	251785	2.54256e-10	251785	2.54386e-10	251785	2.55997e-10	251785	2.56109e-10	251785	2.56421e-10	251785	2.56076e-10	251785	2.54927e-10
	1117	0.1125	0.12795			2800.66	0.12701	2800.66	-2.15748e-06	2800.66	-0.000435968																			266704	2.48778e-10	266704	2.52758e-10	266704	2.5283e-10	266704	2.52874e-10	266704	2.53005e-10	266704	2.54579e-10	266704	2.54674e-10	266704	2.54994e-10	266704	2.54666e-10	266704	2.53637e-10
	1116.5	0.11333	0.12899			2801.14	0.1271	2801.14	-4.31497e-06	2801.14	-0.000452043																			282508	2.47463e-10	282508	2.51443e-10	282508	2.51538e-10	282508	2.51561e-10	282508	2.51702e-10	282508	2.53226e-10	282508	2.53333e-10	282508	2.53635e-10	282508	2.53327e-10	282508	2.52395e-10
	1116	0.11416	0.13003			2801.63	0.1272	2801.63	-6.47245e-06	2801.63	-0.000478119																			299247	2.46241e-10	299247	2.50221e-10	299247	2.50301e-10	299247	2.50337e-10	299247	2.50465e-10	299247	2.51956e-10	299247	2.52051e-10	299247	2.52351e-10	299247	2.52055e-10	299247	2.51215e-10
	1115.5	0.11499	0.13107			2802.11	0.12729	2802.11	-8.62994e-06	2802.11	-0.000494194																			316979	2.45037e-10	316979	2.49017e-10	316979	2.49099e-10	316979	2.49131e-10	316979	2.4926e-10	316979	2.50724e-10	316979	2.50804e-10	316979	2.51105e-10	316979	2.50813e-10	316979	2.50066e-10
	1115	0.11583	0.13212			2802.59	0.1274	2802.59	-1.07874e-05	2802.59	-0.00052027																			335761	2.43895e-10	335761	2.47875e-10	335761	2.47957e-10	335761	2.47991e-10	335761	2.481e-10	335761	2.49532e-10	335761	2.49615e-10	335761	2.49907e-10	335761	2.49638e-10	335761	2.48971e-10
	1114.5	0.11667	0.13316			2803.07	0.12751	2803.07	-1.31361e-05	2803.07	-0.000546523																			355656	2.42785e-10	355656	2.46765e-10	355656	2.46838e-10	355656	2.46874e-10	355656	2.4698e-10	355656	2.48388e-10	355656	2.48477e-10	355656	2.48761e-10	355656	2.48508e-10	355656	2.47912e-10
	1114	0.11751	0.1342			2803.55	0.12762	2803.55	-1.52936e-05	2803.55	-0.000572599																			376730	2.41728e-10	376730	2.45708e-10	376730	2.45784e-10	376730	2.45811e-10	376730	2.45919e-10	376730	2.47303e-10	376730	2.47373e-10	376730	2.47668e-10	376730	2.47415e-10	376730	2.46878e-10
	1113.5	0.11836	0.13525			2804.04	0.12773	2804.04	-1.74511e-05	2804.04	-0.000598674																			399052	2.40688e-10	399052	2.44668e-10	399052	2.44742e-10	399052	2.44769e-10	399052	2.44873e-10	399052	2.46233e-10	399052	2.4631e-10	399052	2.46591e-10	399052	2.46351e-10	399052	2.4588e-10
	1113	0.11921	0.13629			2804.52	0.12785	2804.52	-1.96086e-05	2804.52	-0.00061475																			422698	2.39727e-10	422698	2.43707e-10	422698	2.4377e-10	422698	2.43796e-10	422698	2.43911e-10	422698	2.45243e-10	422698	2.45311e-10	422698	2.45592e-10	422698	2.45363e-10	422698	2.44927e-10
	1112.5	0.12007	0.13733			2805	0.12797	2805	-1.1766e-05	2805	-0.000640825																			447744	2.36905e-10	447744	2.42775e-10	447744	2.42849e-10	447744	2.42866e-10	447744	2.42958e-10	447744	2.44278e-10	447744	2.44357e-10	447744	2.44633e-10	447744	2.44414e-10	447744	2.44031e-10
	1112	0.12092	0.13837			2805.48	0.12809	2805.48	-1.39235e-05	2805.48	-0.0006569																			474275	2.36005e-10	474275	2.41875e-10	474275	2.4193e-10	474275	2.41944e-10	474275	2.42059e-10	474275	2.43352e-10	474275	2.43414e-10	474275	2.43701e-10	474275	2.43483e-10	474275	2.43139e-10
	1111.5	0.12178	0.13942			2805.97	0.12822	2805.97	-1.6081e-05	2805.97	-0.000662976																			502377	2.35127e-10	502377	2.40997e-10	502377	2.41052e-10	502377	2.41074e-10	502377	2.41177e-10	502377	2.42453e-10	502377	2.42527e-10	502377	2.42808e-10	502377	2.4258e-10	502377	2.42287e-10
	1111	0.12264	0.14046			2806.45	0.12834	2806.45	-1.82385e-05	2806.45	-0.000669051																			532145	2.34333e-10	532145	2.40203e-10	532145	2.40272e-10	532145	2.40291e-10	532145	2.40394e-10	532145	2.41659e-10	532145	2.41726e-10	532145	2.42002e-10	532145	2.41785e-10	532145	2.41523e-10
	1110.5	0.1235	0.14149			2806.93	0.12847	2806.93	-2.0396e-05	2806.93	-0.000685127																			563677	2.33608e-10	563677	2.39478e-10	563677	2.39526e-10	563677	2.39534e-10	563677	2.39639e-10	563677	2.40891e-10	563677	2.40955e-10	563677	2.41224e-10	563677	2.41021e-10	563677	2.40786e-10
	1110	0.12437	0.14253			2807.41	0.12861	2807.41	-2.27447e-05	2807.41	-0.00069138																			597077	2.32891e-10	597077	2.38761e-10	597077	2.38797e-10	597077	2.38832e-10	597077	2.3893e-10	597077	2.40168e-10	597077	2.40231e-10	597077	2.40501e-10	597077	2.40296e-10	597077	2.4009e-10
	1109.5	0.12523	0.14356			2807.89	0.12874	2807.89	-1.49021e-05	2807.89	-0.000697456																			632456	2.32144e-10	632456	2.38014e-10	632456	2.38038e-10	632456	2.38083e-10	632456	2.38196e-10	632456	2.39422e-10	632456	2.39461e-10	632456	2.39745e-10	632456	2.3955e-10	632456	2.39339e-10
	1109	0.12609	0.14459			2808.38	0.12889	2808.38	-1.70596e-05	2808.38	-0.000703531																			669931	2.31408e-10	669931	2.37278e-10	669931	2.37327e-10	669931	2.37347e-10	669931	2.37446e-10	669931	2.38671e-10	669931	2.38733e-10	669931	2.38993e-10	669931	2.38806e-10	669931	2.38595e-10
	1108.5	0.12696	0.14562			2808.86	0.12903	2808.86	-9.21711e-06	2808.86	-0.000699607																			709627	2.30723e-10	709627	2.36593e-10	709627	2.36602e-10	709627	2.36647e-10	709627	2.36744e-10	709627	2.37954e-10	709627	2.38011e-10	709627	2.38273e-10	709627	2.38101e-10	709627	2.37892e-10
	1108	0.12783	0.14665			2809.34	0.12918	2809.34	-1.37459e-06	2809.34	-0.000705682																			751675	2.30105e-10	751675	2.35975e-10	751675	2.35935e-10	751675	2.3597e-10	751675	2.36061e-10	751675	2.37241e-10	751675	2.37339e-10	751675	2.37594e-10	751675	2.37405e-10	751675	2.37205e-10
	1107.5	0.1287	0.14768			2809.82	0.12933	2809.82	6.46793e-06	2809.82	-0.000711757																			496214	2.29321e-10	496214	2.35191e-10	496214	2.35288e-10	496214	2.35307e-10	496214	2.35394e-10	496214	2.3658e-10	496214	2.3665e-10	496214	2.3693e-10	496214	2.36737e-10	496214	2.36566e-10
	1107	0.12958	0.14871			2810.3	0.12948	2810.3	2.43104e-05	2810.3	-0.000717833																			843393	2.28744e-10	843393	2.34614e-10	843393	2.34629e-10	843393	2.34648e-10	843393	2.34752e-10	843393	2.35951e-10	843393	2.36005e-10	843393	2.36269e-10	843393	2.361e-10	843393	2.35903e-10
	1106.5	0.13045	0.14974			2810.79	0.12964	2810.79	3.2153e-05	2810.79	-0.000723908																			893367	2.28089e-10	893367	2.33959e-10	893367	2.33998e-10	893367	2.34061e-10	893367	2.34132e-10	893367	2.35303e-10	893367	2.3537e-10	893367	2.35622e-10	893367	2.35459e-10	893367	2.35264e-10
	1106	0.13133	0.15077			2811.27	0.12979	2811.27	2.98043e-05	2811.27	-0.000730162																			946303	2.2674e-10	946303	2.3339e-10	946303	2.33398e-10	946303	2.33433e-10	946303	2.33524e-10	946303	2.34701e-10	946303	2.3476e-10	946303	2.35026e-10	946303	2.34847e-10	946303	2.34644e-10
	1105.5	0.13221	0.1518			2811.75	0.12994	2811.75	2.76468e-05	2811.75	-0.000746237																			1002370	2.26113e-10	1002370	2.32763e-10	1002370	2.32806e-10	1002370	2.32849e-10	1002370	2.3293e-10	1002370	2.34119e-10	1002370	2.34173e-10	1002370	2.34439e-10	1002370	2.34266e-10	1002370	2.34059e-10
	1105	0.13309	0.15283			2812.23	0.1301	2812.23	2.54893e-05	2812.23	-0.000762313																			1061770	2.25651e-10	1061770	2.32301e-10	1061770	2.32379e-10	1061770	2.32395e-10	1061770	2.32476e-10	1061770	2.33658e-10	1061770	2.33716e-10	1061770	2.33983e-10	1061770	2.33798e-10	1061770	2.33577e-10
	1104.5	0.13398	0.15386			2812.72	0.13026	2812.72	2.33318e-05	2812.72	-0.000778388																			1124680	2.25301e-10	1124680	2.31951e-10	1124680	2.31949e-10	1124680	2.31985e-10	1124680	2.32051e-10	1124680	2.33224e-10	1124680	2.33283e-10	1124680	2.33563e-10	1124680	2.33385e-10	1124680	2.33143e-10
	1104	0.13486	0.15489			2813.2	0.13042	2813.2	2.11743e-05	2813.2	-0.000794464																			1191320	2.24854e-10	1191320	2.31504e-10	1191320	2.31552e-10	1191320	2.31575e-10	1191320	2.31673e-10	1191320	2.32841e-10	1191320	2.32905e-10	1191320	2.33165e-10	1191320	2.32998e-10	1191320	2.32731e-10
	1103.5	0.13575	0.15592			2813.68	0.13059	2813.68	9.01686e-06	2813.68	-0.000810539																			1261910	2.24493e-10	1261910	2.31143e-10	1261910	2.31168e-10	1261910	2.31209e-10	1261910	2.31278e-10	1261910	2.32451e-10	1261910	2.32503e-10	1261910	2.32774e-10	1261910	2.32606e-10	1261910	2.32311e-10
	1103	0.13664	0.15695			2814.16	0.13076	2814.16	6.85937e-06	2814.16	-0.000826614																			1336690	2.24086e-10	1336690	2.30736e-10	1336690	2.30761e-10	1336690	2.30811e-10	1336690	2.30884e-10	1336690	2.32063e-10	1336690	2.32124e-10	1336690	2.32401e-10	1336690	2.32223e-10	1336690	2.31924e-10
	1102.5	0.13753	0.15798			2814.64	0.13094	2814.64	-5.48931e-06	2814.64	-0.000832868																			1415890	2.23714e-10	1415890	2.30364e-10	1415890	2.30428e-10	1415890	2.30462e-10	1415890	2.30547e-10	1415890	2.3171e-10	1415890	2.31791e-10	1415890	2.32048e-10	1415890	2.31877e-10	1415890	2.31534e-10
	1102	0.13843	0.15901			2815.12	0.13112	2815.12	-7.45559e-06	2815.12	-0.000848765																			1499790	2.23471e-10	1499790	2.30121e-10	1499790	2.30144e-10	1499790	2.30177e-10	1499790	2.30255e-10	1499790	2.3144e-10	1499790	2.31499e-10	1499790	2.3177e-10	1499790	2.31591e-10	1499790	2.31204e-10
	1101.5	0.13932	0.16003			2815.61	0.13131	2815.61	-1.98043e-05	2815.61	-0.000865019																			1588660	2.22975e-10	1588660	2.29625e-10	1588660	2.29642e-10	1588660	2.2969e-10	1588660	2.29772e-10	1588660	2.30947e-10	1588660	2.31012e-10	1588660	2.31289e-10	1588660	2.31099e-10	1588660	2.307e-10
	1101	0.14022	0.16106			2816.09	0.1315	2816.09	-3.19618e-05	2816.09	-0.000871094																			1682790	2.22521e-10	1682790	2.29171e-10	1682790	2.29195e-10	1682790	2.29242e-10	1682790	2.29319e-10	1682790	2.30501e-10	1682790	2.30557e-10	1682790	2.30834e-10	1682790	2.30655e-10	1682790	2.302e-10
	1100.5	0.14111	0.16209			2816.57	0.13169	2816.57	-4.41192e-05	2816.57	-0.00088717																			1782500	2.22056e-10	1782500	2.28706e-10	1782500	2.28747e-10	1782500	2.28759e-10	1782500	2.28847e-10	1782500	2.30036e-10	1782500	2.30101e-10	1782500	2.30369e-10	1782500	2.30197e-10	1782500	2.297e-10
	1100	0.14201	0.16312			2817.05	0.13189	2817.05	-5.62767e-05	2817.05	-0.000903245																			1888120	2.2161e-10	1888120	2.2826e-10	1888120	2.28271e-10	1888120	2.28317e-10	1888120	2.28413e-10	1888120	2.29592e-10	1888120	2.29654e-10	1888120	2.29928e-10	1888120	2.29758e-10	1888120	2.29202e-10
	1099.5	0.14292	0.16414			2817.54	0.13209	2817.54	-6.84342e-05	2817.54	-0.000929321																			2000000	2.2116e-10	2000000	2.2781e-10	2000000	2.27823e-10	2000000	2.27859e-10	2000000	2.27901e-10	2000000	2.29118e-10	2000000	2.2916e-10	2000000	2.2943e-10	2000000	2.29276e-10	2000000	2.28668e-10
	1099	0.14382	0.16517			2818.02	0.13229	2818.02	-8.05917e-05	2818.02	-0.000945396																			--		--		--		--		--		--		--		--		--		--
	1098.5	0.14472	0.16619			2818.5	0.1325	2818.5	-8.27492e-05	2818.5	-0.000961471																			--		--		--		--		--		--		--		--		--		--
	1098	0.14563	0.16722			2818.98	0.13272	2818.98	-8.50979e-05	2818.98	-0.000967725																			--		--		--		--		--		--		--		--		--		--
	1097.5	0.14653	0.16824			2819.47	0.13295	2819.47	-8.72553e-05	2819.47	-0.000983801																			--		--		--		--		--		--		--		--		--		--
	1097	0.14744	0.16927			2819.95	0.13317	2819.95	-8.94128e-05	2819.95	-0.000989876																			--		--		--		--		--		--		--		--		--		--
	1096.5	0.14835	0.17029			2820.43	0.13341	2820.43	-9.15703e-05	2820.43	-0.000995952																			--		--		--		--		--		--		--		--		--		--
	1096	0.14926	0.17132			2820.91	0.13365	2820.91	-8.37278e-05	2820.91	-0.000992027																			--		--		--		--		--		--		--		--		--		--
	1095.5	0.15018	0.17234			2821.39	0.1339	2821.39	-8.58853e-05	2821.39	-0.000988102																			--		--		--		--		--		--		--		--		--		--
	1095	0.15109	0.17337			2821.88	0.13415	2821.88	-6.80428e-05	2821.88	-0.000984178																			--		--		--		--		--		--		--		--		--		--
	1094.5	0.15201	0.17439			2822.36	0.13442	2822.36	-6.02002e-05	2822.36	-0.000970253																			--		--		--		--		--		--		--		--		--		--
	1094	0.15293	0.17541			2822.84	0.13469	2822.84	-4.25489e-05	2822.84	-0.000956507																			--		--		--		--		--		--		--		--		--		--
	1093.5	0.15385	0.17644			2823.32	0.13497	2823.32	-3.47064e-05	2823.32	-0.000942582																			--		--		--		--		--		--		--		--		--		--
	1093	0.15477	0.17746			2823.8	0.13526	2823.8	-1.68639e-05	2823.8	-0.000938658																			--		--		--		--		--		--		--		--		--		--
	1092.5	0.15569	0.17848			2824.29	0.13556	2824.29	-9.02138e-06	2824.29	-0.000924733																			--		--		--		--		--		--		--		--		--		--
	1092	0.15662	0.17951			2824.77	0.13587	2824.77	-1.17887e-06	2824.77	-0.000920809																			--		--		--		--		--		--		--		--		--		--
	1091.5	0.15754	0.18053			2825.25	0.13619	2825.25	6.66365e-06	2825.25	-0.000926884																			--		--		--		--		--		--		--		--		--		--
	1091	0.15847	0.18156			2825.73	0.13652	2825.73	4.50617e-06	2825.73	-0.000922959																			--		--		--		--		--		--		--		--		--		--
	1090.5	0.1594	0.18258			2826.21	0.13686	2826.21	2.34868e-06	2826.21	-0.000929035																			--		--		--		--		--		--		--		--		--		--
	1090	0.16033	0.1836			2826.7	0.13722	2826.7	0	2826.7	-0.000935289																			--		--		--		--		--		--		--		--		--		--
	1089.5	0.16127	0.18463			2827.18	0.13758	2827.18	-2.37924e-05	2827.18	-0.000931364																			--		--		--		--		--		--		--		--		--		--
	1089	0.1622	0.18565			2827.66	0.13795	2827.66	-3.75849e-05	2827.66	-0.000937439																			--		--		--		--		--		--		--		--		--		--
	1088.5	0.16314	0.18667			2828.14	0.13834	2828.14	-5.13773e-05	2828.14	-0.000943515																			--		--		--		--		--		--		--		--		--		--
	1088	0.16408	0.1877			2828.62	0.13873	2828.62	-7.51697e-05	2828.62	-0.00093959																			--		--		--		--		--		--		--		--		--		--
	1087.5	0.16502	0.18872			2829.11	0.13914	2829.11	-8.89621e-05	2829.11	-0.000945666																			--		--		--		--		--		--		--		--		--		--
	1087	0.16597	0.18975			2829.59	0.13955	2829.59	-0.000102755	2829.59	-0.000941741																			--		--		--		--		--		--		--		--		--		--
	1086.5	0.16691	0.19077			2830.07	0.13997	2830.07	-0.000116783	2830.07	-0.000937995																			--		--		--		--		--		--		--		--		--		--
	1086	0.16786	0.1918			2830.55	0.14041	2830.55	-0.000130339	2830.55	-0.000923892																			--		--		--		--		--		--		--		--		--		--
	1085.5	0.16881	0.19282			2831.04	0.14085	2831.04	-0.000134368	2831.04	-0.000910146																			--		--		--		--		--		--		--		--		--		--
	1085	0.16976	0.19384			2831.52	0.1413	2831.52	-0.00014816	2831.52	-0.000886221																			--		--		--		--		--		--		--		--		--		--
	1084.5	0.17072	0.19487			2832	0.14176	2832	-0.000151953	2832	-0.000862296																			--		--		--		--		--		--		--		--		--		--
	1084	0.17167	0.19589			2832.48	0.14223	2832.48	-0.000165745	2832.48	-0.000848372																			--		--		--		--		--		--		--		--		--		--
	1083.5	0.17263	0.19691			2832.96	0.14271	2832.96	-0.000169538	2832.96	-0.000834447																			--		--		--		--		--		--		--		--		--		--
	1083	0.17359	0.19794			2833.45	0.14319	2833.45	-0.00017333	2833.45	-0.000820523																			--		--		--		--		--		--		--		--		--		--
	1082.5	0.17455	0.19896			2833.93	0.14367	2833.93	-0.000177122	2833.93	-0.000816598																			--		--		--		--		--		--		--		--		--		--
	1082	0.17552	0.19998			2834.41	0.14416	2834.41	-0.000181151	2834.41	-0.000812852																			--		--		--		--		--		--		--		--		--		--
	1081.5	0.17648	0.201			2834.89	0.14464	2834.89	-0.000184943	2834.89	-0.000798927																			--		--		--		--		--		--		--		--		--		--
	1081	0.17745	0.20202			2835.38	0.14513	2835.38	-0.000178736	2835.38	-0.000785003																			--		--		--		--		--		--		--		--		--		--
	1080.5	0.17842	0.20304			2835.86	0.14561	2835.86	-0.000162528	2835.86	-0.000771078																			--		--		--		--		--		--		--		--		--		--
	1080	0.1794	0.20406			2836.34	0.1461	2836.34	-0.000156321	2836.34	-0.000757153																			--		--		--		--		--		--		--		--		--		--
	1079.5	0.18037	0.20508			2836.82	0.14658	2836.82	-0.000150113	2836.82	-0.000743229																			--		--		--		--		--		--		--		--		--		--
	1079	0.18135	0.2061			2837.3	0.14707	2837.3	-0.000143906	2837.3	-0.000729304
	1078.5	0.18233	0.20712			2837.78	0.14754	2837.78	-0.000147698	2837.78	-0.00071538
	1078	0.18331	0.20814			2838.27	0.14799	2838.27	-0.000151727	2838.27	-0.000701634
	1077.5	0.18429	0.20915			2838.75	0.14844	2838.75	-0.000155519	2838.75	-0.000687709
	1077	0.18528	0.21017			2839.23	0.14888	2839.23	-0.000159311	2839.23	-0.000663784
	1076.5	0.18627	0.21119			2839.71	0.14929	2839.71	-0.000163104	2839.71	-0.00064986
	1076	0.18726	0.2122			2840.2	0.14969	2840.2	-0.000166896	2840.2	-0.000625935
	1075.5	0.18825	0.21322			2840.68	0.15007	2840.68	-0.000170689	2840.68	-0.00059201
	1075	0.18924	0.21423			2841.16	0.15041	2841.16	-0.000174481	2841.16	-0.000568086
	1074.5	0.19024	0.21524			2841.64	0.15074	2841.64	-0.000178273	2841.64	-0.000544161
	1074	0.19123	0.21626			2842.12	0.15104	2842.12	-0.000172302	2842.12	-0.000520415
	1073.5	0.19223	0.21727			2842.61	0.1513	2842.61	-0.000166094	2842.61	-0.000496491
	1073	0.19324	0.21828			2843.09	0.15154	2843.09	-0.000169887	2843.09	-0.000472566
	1072.5	0.19424	0.21929			2843.57	0.15174	2843.57	-0.000163679	2843.57	-0.000438641
	1072	0.19524	0.2203			2844.05	0.15191	2844.05	-0.000157472	2844.05	-0.000414717
	1071.5	0.19625	0.22131			2844.53	0.15203	2844.53	-0.000161264	2844.53	-0.000380792
	1071	0.19726	0.22232			2845.02	0.15212	2845.02	-0.000165057	2845.02	-0.000346867
	1070.5	0.19827	0.22333			2845.5	0.15217	2845.5	-0.000169085	2845.5	-0.000313121
	1070	0.19928	0.22434			2845.98	0.15218	2845.98	-0.000162641	2845.98	-0.000269018
	1069.5	0.20029	0.22535			2846.46	0.15215	2846.46	-0.00016667	2846.46	-0.000235272
	1069	0.20131	0.22636			2846.95	0.15207	2846.95	-0.000160462	2846.95	-0.000201348
	1068.5	0.20232	0.22737			2847.43	0.15196	2847.43	-0.000154255	2847.43	-0.000167423
	1068	0.20334	0.22838			2847.91	0.15182	2847.91	-0.000148047	2847.91	-0.000133498
	1067.5	0.20436	0.22938			2848.39	0.15163	2848.39	-0.00014184	2848.39	-0.000109574
	1067	0.20539	0.23039			2848.87	0.15141	2848.87	-0.000135632	2848.87	-7.5649e-05
	1066.5	0.20641	0.2314			2849.36	0.15115	2849.36	-0.000129424	2849.36	-4.17244e-05
	1066	0.20744	0.23241			2849.84	0.15086	2849.84	-0.000123453	2849.84	-7.97839e-06
	1065.5	0.20846	0.23342			2850.32	0.15054	2850.32	-0.000107245	2850.32	3.59462e-05
	1065	0.20949	0.23442			2850.8	0.15019	2850.8	-0.000101038	2850.8	6.98709e-05
	1064.5	0.21052	0.23543			2851.28	0.14981	2851.28	-8.48303e-05	2851.28	0.000103795
	1064	0.21156	0.23644			2851.77	0.14941	2851.77	-6.86227e-05	2851.77	0.00013772
	1063.5	0.21259	0.23744			2852.25	0.14899	2852.25	-5.24151e-05	2852.25	0.000161645
	1063	0.21363	0.23845			2852.73	0.14855	2852.73	-2.62076e-05	2852.73	0.000195569
	1062.5	0.21467	0.23946			2853.21	0.1481	2853.21	0	2853.21	0.000229494
	1062	0.21571	0.24046			2853.7	0.14763	2853.7	-3.1222e-05	2853.7	0.00026324
	1061.5	0.21675	0.24147			2854.18	0.14715	2854.18	-5.20894e-05	2854.18	0.000297165
	1061	0.21779	0.24248			2854.66	0.14666	2854.66	-8.29569e-05	2854.66	0.000331089
	1060.5	0.21884	0.24348			2855.14	0.14616	2855.14	-0.000113824	2855.14	0.000375014
	1060	0.21988	0.24449			2855.62	0.14566	2855.62	-0.000144692	2855.62	0.000408938
	1059.5	0.22093	0.24549			2856.11	0.14515	2856.11	-0.000175559	2856.11	0.000442863
	1059	0.22198	0.24649			2856.59	0.14465	2856.59	-0.000216427	2856.59	0.000476788
	1058.5	0.22304	0.2475			2857.07	0.14415	2857.07	-0.000247294	2857.07	0.000500712
	1058	0.22409	0.2485			2857.55	0.14366	2857.55	-0.000268162	2857.55	0.000534637
	1057.5	0.22515	0.2495			2858.03	0.14316	2858.03	-0.000289384	2858.03	0.000568383
	1057	0.2262	0.2505			2858.52	0.14269	2858.52	-0.000310251	2858.52	0.000602308
	1056.5	0.22726	0.25149			2859	0.14222	2859	-0.000331119	2859	0.000636232
	1056	0.22832	0.25249			2859.48	0.14176	2859.48	-0.000351986	2859.48	0.000670157
	1055.5	0.22938	0.25349			2859.96	0.14132	2859.96	-0.000382853	2859.96	0.000694081
	1055	0.23045	0.25448			2860.45	0.1409	2860.45	-0.000403721	2860.45	0.000679757
	1054.5	0.23151	0.25547			2860.93	0.14049	2860.93	-0.000414588	2860.93	0.00062618
	1054	0.23258	0.25646			2861.41	0.1401	2861.41	-0.000425456	2861.41	0.000572604
	1053.5	0.23364	0.25744			2861.89	0.13972	2861.89	-0.000436678	2861.89	0.000518688
	1053	0.23471	0.25842			2862.37	0.13936	2862.37	-0.000427545	2862.37	0.000475111
	1052.5	0.23577	0.2594			2862.86	0.13902	2862.86	-0.000418413	2862.86	0.000431535
	1052	0.23684	0.26037			2863.34	0.13869	2863.34	-0.00039928	2863.34	0.000397958
	1051.5	0.23791	0.26134			2863.82	0.13837	2863.82	-0.000390148	2863.82	0.000354381
	1051	0.23897	0.26231			2864.3	0.13807	2864.3	-0.000391015	2864.3	0.000320805
	1050.5	0.24004	0.26327			2864.78	0.13779	2864.78	-0.000381883	2864.78	0.000277228
	1050	0.24111	0.26422			2865.27	0.13753	2865.27	-0.000393105	2865.27	0.000233312
	1049.5	0.24218	0.26517			2865.75	0.13728	2865.75	-0.000393972	2865.75	0.000189735
	1049	0.24324	0.26612			2866.23	0.13705	2866.23	-0.000394839	2866.23	0.000146159
	1048.5	0.24431	0.26706			2866.71	0.13683	2866.71	-0.000385707	2866.71	0.000102582
	1048	0.24538	0.268			2867.2	0.13663	2867.2	-0.000366574	2867.2	5.90054e-05
	1047.5	0.24644	0.26893			2867.68	0.13644	2867.68	-0.000347442	2867.68	1.54287e-05
	1047	0.24751	0.26986			2868.16	0.13627	2868.16	-0.000318309	2868.16	-1.81479e-05
	1046.5	0.24857	0.27078			2868.64	0.13611	2868.64	-0.000279177	2868.64	-6.17246e-05
	1046	0.24964	0.2717			2869.12	0.13597	2869.12	-0.000240399	2869.12	-9.56406e-05
	1045.5	0.25071	0.27261			2869.61	0.13585	2869.61	-0.000201266	2869.61	-0.000119217
	1045	0.25177	0.27352			2870.09	0.13574	2870.09	-0.000162134	2870.09	-0.000152794
	1044.5	0.25284	0.27443			2870.57	0.13565	2870.57	-0.000113001	2870.57	-0.000186371
	1044	0.2539	0.27533			2871.05	0.13558	2871.05	-6.38686e-05	2871.05	-0.000219947
	1043.5	0.25497	0.27623			2871.53	0.13552	2871.53	-1.47361e-05	2871.53	-0.000253524
	1043	0.25603	0.27712			2872.02	0.13548	2872.02	3.43965e-05	2872.02	-0.0002871
	1042.5	0.2571	0.27801			2872.5	0.13544	2872.5	8.3529e-05	2872.5	-0.000320677
	1042	0.25817	0.2789			2872.98	0.13542	2872.98	0.000132662	2872.98	-0.000354254
	1041.5	0.25923	0.27978			2873.46	0.13541	2873.46	0.00017144	2873.46	-0.00038817
	1041	0.2603	0.28066			2873.95	0.13541	2873.95	0.000220572	2873.95	-0.000421746
	1040.5	0.26136	0.28154			2874.43	0.13542	2874.43	0.000269705	2874.43	-0.000455323
	1040	0.26243	0.28241			2874.91	0.13545	2874.91	0.000318837	2874.91	-0.0004889
	1039.5	0.2635	0.28328			2875.39	0.13548	2875.39	0.00035797	2875.39	-0.000522476
	1039	0.26457	0.28415			2875.87	0.13554	2875.87	0.000407102	2875.87	-0.000556053
	1038.5	0.26564	0.28502			2876.36	0.1356	2876.36	0.000446235	2876.36	-0.00058963
	1038	0.26672	0.28589			2876.84	0.13568	2876.84	0.000475367	2876.84	-0.000623206
	1037.5	0.26779	0.28676			2877.32	0.13577	2877.32	0.000514145	2877.32	-0.000657122
	1037	0.26886	0.28762			2877.8	0.13587	2877.8	0.000553278	2877.8	-0.000690699
	1036.5	0.26994	0.28849			2878.28	0.13597	2878.28	0.00060241	2878.28	-0.000714276
	1036	0.27102	0.28936			2878.77	0.13609	2878.77	0.000641543	2878.77	-0.000737852
	1035.5	0.27211	0.29023			2879.25	0.13622	2879.25	0.000680676	2879.25	-0.000751429
	1035	0.27319	0.29109			2879.73	0.13636	2879.73	0.000719808	2879.73	-0.000765006
	1034.5	0.27428	0.29197			2880.21	0.13652	2880.21	0.000748941	2880.21	-0.000768582
	1034	0.27537	0.29284			2880.7	0.13669	2880.7	0.000767719	2880.7	-0.000772498
	1033.5	0.27646	0.29371			2881.18	0.13686	2881.18	0.000786851	2881.18	-0.000786075
	1033	0.27755	0.29458			2881.66	0.13706	2881.66	0.000795984	2881.66	-0.000789651
	1032.5	0.27865	0.29545			2882.14	0.13726	2882.14	0.000805116	2882.14	-0.000803228
	1032	0.27975	0.29633			2882.62	0.13748	2882.62	0.000814249	2882.62	-0.000826805
	1031.5	0.28085	0.2972			2883.11	0.1377	2883.11	0.000833381	2883.11	-0.000840381
	1031	0.28195	0.29808			2883.59	0.13795	2883.59	0.000842514	2883.59	-0.000863958
	1030.5	0.28306	0.29895			2884.07	0.1382	2884.07	0.000851646	2884.07	-0.000877535
	1030	0.28417	0.29982			2884.55	0.13847	2884.55	0.000870424	2884.55	-0.000901451
	1029.5	0.28528	0.3007			2885.03	0.13875	2885.03	0.000879557	2885.03	-0.000905027
	1029	0.28639	0.30158			2885.52	0.13904	2885.52	0.00088869	2885.52	-0.000918604
	1028.5	0.28751	0.30245			2886	0.13934	2886	0.000907822	2886	-0.000942181
	1028	0.28863	0.30333			2886.48	0.13966	2886.48	0.000926955	2886.48	-0.000955757
	1027.5	0.28975	0.3042			2886.96	0.13998	2886.96	0.000946087	2886.96	-0.000969334
	1027	0.29088	0.30507			2887.44	0.14033	2887.44	0.00097522	2887.44	-0.000992911
	1026.5	0.292	0.30595			2887.93	0.14069	2887.93	0.00102	2887.93	-0.00101
	1026	0.29313	0.30682			2888.41	0.14107	2888.41	0.00107	2888.41	-0.00101
	1025.5	0.29427	0.30769			2888.89	0.14146	2888.89	0.00113	2888.89	-0.00101
	1025	0.2954	0.30856			2889.37	0.14188	2889.37	0.00119	2889.37	-0.00101
	1024.5	0.29654	0.30943			2889.86	0.14231	2889.86	0.00126	2889.86	-0.001
	1024	0.29768	0.3103			2890.34	0.14276	2890.34	0.00134	2890.34	-0.00098471
	1023.5	0.29882	0.31116			2890.82	0.14324	2890.82	0.0014	2890.82	-0.000978286
	1023	0.29996	0.31202			2891.3	0.14373	2891.3	0.00147	2891.3	-0.000971863
	1022.5	0.30111	0.31288			2891.78	0.14425	2891.78	0.00154	2891.78	-0.00097544
	1022	0.30225	0.31372			2892.26	0.14479	2892.26	0.0016	2892.26	-0.000979016
	1021.5	0.3034	0.31457			2892.75	0.14535	2892.75	0.00165	2892.75	-0.000982932
	1021	0.30455	0.31541			2893.23	0.14593	2893.23	0.00172	2893.23	-0.000996509
	1020.5	0.30571	0.31625			2893.71	0.14653	2893.71	0.00179	2893.71	-0.00101
	1020	0.30686	0.31708			2894.19	0.14715	2894.19	0.00186	2894.19	-0.00101
	1019.5	0.30802	0.31791			2894.68	0.1478	2894.68	0.00193	2894.68	-0.00103
	1019	0.30917	0.31873			2895.16	0.14845	2895.16	0.002	2895.16	-0.00103
	1018.5	0.31033	0.31954			2895.64	0.14913	2895.64	0.00208	2895.64	-0.00103
	1018	0.31149	0.32035			2896.12	0.14982	2896.12	0.00216	2896.12	-0.00104
	1017.5	0.31266	0.32115			2896.61	0.15051	2896.61	0.00224	2896.61	-0.00103
	1017	0.31382	0.32194			2897.09	0.15121	2897.09	0.00232	2897.09	-0.00102
	1016.5	0.31499	0.32273			2897.57	0.15192	2897.57	0.0024	2897.57	-0.000999038
	1016	0.31615	0.32351			2898.05	0.15263	2898.05	0.00249	2898.05	-0.000972615
	1015.5	0.31732	0.32429			2898.53	0.15333	2898.53	0.00257	2898.53	-0.000956191
	1015	0.31849	0.32505			2899.01	0.15402	2899.01	0.00266	2899.01	-0.000929768
	1014.5	0.31966	0.32581			2899.5	0.15468	2899.5	0.00276	2899.5	-0.000903345
	1014	0.32083	0.32656			2899.98	0.15533	2899.98	0.00285	2899.98	-0.000876921
	1013.5	0.322	0.3273			2900.46	0.15595	2900.46	0.00294	2900.46	-0.000850837
	1013	0.32318	0.32804			2900.94	0.15654	2900.94	0.00302	2900.94	-0.000814414
	1012.5	0.32435	0.32876			2901.43	0.15707	2901.43	0.0031	2901.43	-0.000777991
	1012	0.32553	0.32948			2901.91	0.15757	2901.91	0.00318	2901.91	-0.000751567
	1011.5	0.3267	0.33019			2902.39	0.15801	2902.39	0.00324	2902.39	-0.000715144
	1011	0.32788	0.3309			2902.87	0.15839	2902.87	0.00329	2902.87	-0.000688721
	1010.5	0.32905	0.33159			2903.35	0.15871	2903.35	0.00333	2903.35	-0.000672297
	1010	0.33023	0.33228			2903.84	0.15897	2903.84	0.00335	2903.84	-0.000655874
	1009.5	0.33141	0.33295			2904.32	0.15916	2904.32	0.00336	2904.32	-0.00063979
	1009	0.33258	0.33362			2904.8	0.15929	2904.8	0.00336	2904.8	-0.000623367
	1008.5	0.33376	0.33428			2905.28	0.15934	2905.28	0.00335	2905.28	-0.000606943
	1008	0.33494	0.33494			2905.76	0.15933	2905.76	0.00332	2905.76	-0.00058052
	1007.5	0.33612	0.33558			2906.25	0.15925	2906.25	0.00328	2906.25	-0.000544097
	1007	0.33729	0.33622			2906.73	0.1591	2906.73	0.00322	2906.73	-0.000507673
	1006.5	0.33847	0.33685			2907.21	0.15889	2907.21	0.00315	2907.21	-0.00047125
	1006	0.33965	0.33747			2907.69	0.15862	2907.69	0.00307	2907.69	-0.000425166
	1005.5	0.34083	0.33808			2908.18	0.15829	2908.18	0.00297	2908.18	-0.000388742
	1005	0.34201	0.33869			2908.66	0.15791	2908.66	0.00284	2908.66	-0.000342319
	1004.5	0.34319	0.3393			2909.14	0.15748	2909.14	0.00272	2909.14	-0.000305896
	1004	0.34437	0.33989			2909.62	0.15701	2909.62	0.00259	2909.62	-0.000269472
	1003.5	0.34555	0.34048			2910.1	0.15651	2910.1	0.00246	2910.1	-0.000223049
	1003	0.34673	0.34107			2910.59	0.15596	2910.59	0.00232	2910.59	-0.000186626
	1002.5	0.34792	0.34165			2911.07	0.15539	2911.07	0.00219	2911.07	-0.000140202
	1002	0.3491	0.34222			2911.55	0.1548	2911.55	0.00206	2911.55	-9.41184e-05
	1001.5	0.35029	0.34279			2912.03	0.15418	2912.03	0.00192	2912.03	-5.7695e-05
	1001	0.35148	0.34336			2912.51	0.15356	2912.51	0.0018	2912.51	-1.12716e-05
	1000.5	0.35266	0.34392			2913	0.15292	2913	0.00167	2913	2.51517e-05
	1000	0.35385	0.34448			2913.48	0.15229	2913.48	0.00154	2913.48	7.15751e-05
	999.5	0.35504	0.34503			2913.96	0.15166	2913.96	0.00141	2913.96	0.000107998
	999	0.35623	0.34558			2914.44	0.15103	2914.44	0.00128	2914.44	0.000144422
	998.5	0.35743	0.34612			2914.93	0.15041	2914.93	0.00116	2914.93	0.000180845
	998	0.35862	0.34667			2915.41	0.14979	2915.41	0.00105	2915.41	0.000227268
	997.5	0.35982	0.34721			2915.89	0.14918	2915.89	0.000951203	2915.89	0.000273352
	997	0.36102	0.34775			2916.37	0.14858	2916.37	0.000850336	2916.37	0.000329776
	996.5	0.36222	0.34829			2916.85	0.14799	2916.85	0.000769468	2916.85	0.000396199
	996	0.36342	0.34882			2917.34	0.14741	2917.34	0.000708601	2917.34	0.000472623
	995.5	0.36463	0.34936			2917.82	0.14683	2917.82	0.000657734	2917.82	0.000549046
	995	0.36583	0.34989			2918.3	0.14628	2918.3	0.000616866	2918.3	0.000625469
	994.5	0.36704	0.35043			2918.78	0.14573	2918.78	0.000595999	2918.78	0.000711893
	994	0.36825	0.35096			2919.26	0.1452	2919.26	0.000575131	2919.26	0.000788316
	993.5	0.36946	0.35149			2919.75	0.14469	2919.75	0.000573909	2919.75	0.0008644
	993	0.37067	0.35203			2920.23	0.14418	2920.23	0.000573042	2920.23	0.000930823
	992.5	0.37189	0.35256			2920.71	0.14369	2920.71	0.000582174	2920.71	0.000987247
	992	0.37311	0.3531			2921.19	0.14322	2921.19	0.000591307	2921.19	0.00104
	991.5	0.37433	0.35364			2921.68	0.14275	2921.68	0.000610439	2921.68	0.0011
	991	0.37555	0.35417			2922.16	0.1423	2922.16	0.000639572	2922.16	0.00107
	990.5	0.37677	0.35471			2922.64	0.14186	2922.64	0.000668704	2922.64	0.00102
	990	0.378	0.35526			2923.12	0.14144	2923.12	0.000697482	2923.12	0.000960666
	989.5	0.37922	0.3558			2923.6	0.14102	2923.6	0.000736615	2923.6	0.000916192
	989	0.38045	0.35635			2924.09	0.14061	2924.09	0.000785748	2924.09	0.000861719
	988.5	0.38168	0.3569			2924.57	0.14022	2924.57	0.00083488	2924.57	0.000807245
	988	0.38291	0.35745			2925.05	0.13984	2925.05	0.000894013	2925.05	0.000762772
	987.5	0.38414	0.35801			2925.53	0.13947	2925.53	0.000963145	2925.53	0.000718298
	987	0.38538	0.35858			2926.01	0.13911	2926.01	0.00103	2926.01	0.000673825
	986.5	0.38661	0.35914			2926.5	0.13877	2926.5	0.00111	2926.5	0.000629351
	986	0.38785	0.35972			2926.98	0.13844	2926.98	0.0012	2926.98	0.000584308
	985.5	0.38908	0.36029			2927.46	0.13812	2927.46	0.00128	2927.46	0.000549835
	985	0.39032	0.36088			2927.94	0.13782	2927.94	0.00137	2927.94	0.000515361
	984.5	0.39156	0.36147			2928.43	0.13753	2928.43	0.00144	2928.43	0.000470888
	984	0.3928	0.36207			2928.91	0.13726	2928.91	0.00152	2928.91	0.000426414
	983.5	0.39404	0.36267			2929.39	0.137	2929.39	0.00158	2929.39	0.000381941
	983	0.39529	0.36328			2929.87	0.13676	2929.87	0.00163	2929.87	0.000347468
	982.5	0.39653	0.3639			2930.35	0.13653	2930.35	0.00169	2930.35	0.000302994
	982	0.39777	0.36453			2930.84	0.13632	2930.84	0.00175	2930.84	0.000268521
	981.5	0.39902	0.36517			2931.32	0.13613	2931.32	0.0018	2931.32	0.000233478
	981	0.40027	0.36581			2931.8	0.13596	2931.8	0.00186	2931.8	0.000189004
	980.5	0.40151	0.36647			2932.28	0.13581	2932.28	0.00191	2932.28	0.000144531
	980	0.40276	0.36713			2932.76	0.13568	2932.76	0.00195	2932.76	0.000100057
	979.5	0.40401	0.3678			2933.25	0.13557	2933.25	0.00198	2933.25	4.55838e-05
	979	0.40526	0.36849			2933.73	0.13548	2933.73	0.00201	2933.73	-8.88968e-06
	978.5	0.40651	0.36918			2934.21	0.13541	2934.21	0.00204	2934.21	-6.33632e-05
	978	0.40776	0.36989			2934.69	0.13534	2934.69	0.00202	2934.69	-0.000117837
	977.5	0.40901	0.37061			2935.18	0.13529	2935.18	0.00191	2935.18	-0.00016288
	977	0.41026	0.37134			2935.66	0.13525	2935.66	0.00179	2935.66	-0.000197353
	976.5	0.41151	0.37209			2936.14	0.13521	2936.14	0.00168	2936.14	-0.000241826
	976	0.41277	0.37285			2936.62	0.13517	2936.62	0.00158	2936.62	-0.0002863
	975.5	0.41402	0.37363			2937.1	0.13514	2937.1	0.00147	2937.1	-0.000320773
	975	0.41527	0.37442			2937.59	0.13509	2937.59	0.00138	2937.59	-0.000365247
	974.5	0.41652	0.37523			2938.07	0.13505	2938.07	0.00128	2938.07	-0.00040972
	974	0.41778	0.37606			2938.55	0.13498	2938.55	0.00119	2938.55	-0.000444763
	973.5	0.41903	0.37691			2939.03	0.13491	2939.03	0.0011	2939.03	-0.000478667
	973	0.42029	0.37779			2939.51	0.13482	2939.51	0.00101	2939.51	-0.00050371
	972.5	0.42155	0.37868			2940	0.13472	2940	0.000931064	2940	-0.000528184
	972	0.42281	0.3796			2940.48	0.13459	2940.48	0.000857667	2940.48	-0.000542657
	971.5	0.42407	0.38055			2940.96	0.13444	2940.96	0.000784271	2940.96	-0.000557131
	971	0.42533	0.38152			2941.44	0.13427	2941.44	0.000710874	2941.44	-0.000571604
	970.5	0.4266	0.38252			2941.92	0.13406	2941.92	0.000637478	2941.92	-0.000586078
	970	0.42786	0.38355			2942.41	0.13384	2942.41	0.000554082	2942.41	-0.000600551
	969.5	0.42913	0.38462			2942.89	0.13358	2942.89	0.000470035	2942.89	-0.000615594
	969	0.43039	0.38572			2943.37	0.1333	2943.37	0.000386639	2943.37	-0.000640067
	968.5	0.43166	0.38684			2943.85	0.13299	2943.85	0.000293242	2943.85	-0.000664541
	968	0.43293	0.38801			2944.34	0.13265	2944.34	0.000189846	2944.34	-0.000679014
	967.5	0.4342	0.38922			2944.82	0.13229	2944.82	7.64493e-05	2944.82	-0.000693488
	967	0.43547	0.39046			2945.3	0.13191	2945.3	-3.69471e-05	2945.3	-0.000697961
	966.5	0.43674	0.39174			2945.78	0.13151	2945.78	-0.000150344	2945.78	-0.000692435
	966	0.43801	0.39306			2946.26	0.13108	2946.26	-0.00025374	2946.26	-0.000686908
	965.5	0.43929	0.39443			2946.75	0.13064	2946.75	-0.000367787	2946.75	-0.000681951
	965	0.44057	0.39583			2947.23	0.13019	2947.23	-0.000471183	2947.23	-0.000676425
	964.5	0.44185	0.39728			2947.71	0.12972	2947.71	-0.000564579	2947.71	-0.000660898
	964	0.44313	0.39877			2948.19	0.12924	2948.19	-0.000657976	2948.19	-0.000655372
	963.5	0.44441	0.4003			2948.67	0.12876	2948.67	-0.000741372	2948.67	-0.000639845
	963	0.44569	0.40188			2949.16	0.12827	2949.16	-0.000834769	2949.16	-0.000634319
	962.5	0.44697	0.40349			2949.64	0.12778	2949.64	-0.000918165	2949.64	-0.000608792
	962	0.44826	0.40515			2950.12	0.1273	2950.12	-0.001	2950.12	-0.000593266
	961.5	0.44954	0.40685			2950.6	0.12682	2950.6	-0.00109	2950.6	-0.000568308
	961	0.45082	0.40858			2951.09	0.12636	2951.09	-0.00116	2951.09	-0.000532782
	960.5	0.45211	0.41035			2951.57	0.1259	2951.57	-0.00124	2951.57	-0.000507255
	960	0.45339	0.41216			2952.05	0.12545	2952.05	-0.00131	2952.05	-0.000481729
	959.5	0.45467	0.414			2952.53	0.12501	2952.53	-0.00138	2952.53	-0.000466202
	959	0.45595	0.41587			2953.01	0.12459	2953.01	-0.00144	2953.01	-0.000440676
	958.5	0.45724	0.41777			2953.49	0.12418	2953.49	-0.00151	2953.49	-0.000425149
	958	0.45851	0.4197			2953.98	0.12379	2953.98	-0.00156	2953.98	-0.000400192
	957.5	0.45979	0.42166			2954.46	0.12342	2954.46	-0.00161	2954.46	-0.000374096
	957	0.46107	0.42364			2954.94	0.12306	2954.94	-0.00167	2954.94	-0.000349139
	956.5	0.46234	0.42564			2955.42	0.12273	2955.42	-0.00171	2955.42	-0.000323613
	956	0.46362	0.42765			2955.91	0.12241	2955.91	-0.00174	2955.91	-0.000298086
	955.5	0.46489	0.42969			2956.39	0.12211	2956.39	-0.00178	2956.39	-0.00027256
	955	0.46616	0.43173			2956.87	0.12182	2956.87	-0.0018	2956.87	-0.000257033
	954.5	0.46743	0.43379			2957.35	0.12155	2957.35	-0.00181	2957.35	-0.000231506
	954	0.4687	0.43586			2957.83	0.1213	2957.83	-0.00182	2957.83	-0.00020598
	953.5	0.46996	0.43793			2958.32	0.12106	2958.32	-0.00182	2958.32	-0.000171023
	953	0.47122	0.44001			2958.8	0.12084	2958.8	-0.0018	2958.8	-0.000135496
	952.5	0.47248	0.44209			2959.28	0.12063	2959.28	-0.00177	2959.28	-9.99698e-05
	952	0.47374	0.44416			2959.76	0.12043	2959.76	-0.00172	2959.76	-6.44433e-05
	951.5	0.475	0.44624			2960.24	0.12025	2960.24	-0.00166	2960.24	-1.89168e-05
	951	0.47625	0.44831			2960.73	0.12007	2960.73	-0.00159	2960.73	2.66098e-05
	950.5	0.4775	0.45037			2961.21	0.11991	2961.21	-0.0015	2961.21	7.21363e-05
	950	0.47875	0.45242			2961.69	0.11976	2961.69	-0.00141	2961.69	0.000107663
	949.5	0.48	0.45447			2962.17	0.11962	2962.17	-0.0013	2962.17	0.00014262
	949	0.48125	0.45651			2962.66	0.11949	2962.66	-0.00118	2962.66	0.000178146
	948.5	0.48249	0.45853			2963.14	0.11937	2963.14	-0.00105	2963.14	0.000203673
	948	0.48373	0.46054			2963.62	0.11926	2963.62	-0.000899262	2963.62	0.000229199
	947.5	0.48497	0.46254			2964.1	0.11916	2964.1	-0.000732659	2964.1	0.000244726
	947	0.48621	0.46453			2964.58	0.11906	2964.58	-0.000536055	2964.58	0.000270253
	946.5	0.48745	0.4665			2965.07	0.11897	2965.07	-0.000319452	2965.07	0.000285779
	946	0.48868	0.46846			2965.55	0.11889	2965.55	-7.28479e-05	2965.55	0.000311306
	945.5	0.48992	0.4704			2966.03	0.1188	2966.03	0.000193105	2966.03	0.000346263
	945	0.49115	0.47233			2966.51	0.11873	2966.51	0.000479709	2966.51	0.000391789
	944.5	0.49239	0.47424			2966.99	0.11866	2966.99	0.000786313	2966.99	0.000447316
	944	0.49363	0.47615			2967.48	0.11859	2967.48	0.00112	2967.48	0.000512842
	943.5	0.49486	0.47804			2967.96	0.11853	2967.96	0.00148	2967.96	0.000578369
	943	0.4961	0.47991			2968.44	0.11846	2968.44	0.00185	2968.44	0.000653895
	942.5	0.49733	0.48177			2968.92	0.1184	2968.92	0.00224	2968.92	0.000729422
	942	0.49857	0.48363			2969.41	0.11835	2969.41	0.00266	2969.41	0.000814379
	941.5	0.4998	0.48546			2969.89	0.1183	2969.89	0.00311	2969.89	0.000890475
	941	0.50104	0.48729			2970.37	0.11825	2970.37	0.00356	2970.37	0.000965432
	940.5	0.50228	0.4891			2970.85	0.11821	2970.85	0.00404	2970.85	0.00104
	940	0.50351	0.49091			2971.33	0.11817	2971.33	0.00455	2971.33	0.00112
	939.5	0.50475	0.4927			2971.82	0.11813	2971.82	0.00506	2971.82	0.00118
	939	0.50598	0.49448			2972.3	0.11809	2972.3	0.0056	2972.3	0.00126
	938.5	0.50722	0.49625			2972.78	0.11806	2972.78	0.00616	2972.78	0.00133
	938	0.50845	0.49801			2973.26	0.11803	2973.26	0.00674	2973.26	0.00141
	937.5	0.50969	0.49976			2973.74	0.11799	2973.74	0.00733	2973.74	0.00148
	937	0.51093	0.5015			2974.23	0.11796	2974.23	0.00792	2974.23	0.00158
	936.5	0.51216	0.50323			2974.71	0.11794	2974.71	0.00853	2974.71	0.00166
	936	0.5134	0.50496			2975.19	0.11791	2975.19	0.00914	2975.19	0.00175
	935.5	0.51464	0.50667			2975.67	0.11789	2975.67	0.00974	2975.67	0.00179
	935	0.51588	0.50838			2976.16	0.11787	2976.16	0.01034	2976.16	0.00166
	934.5	0.51712	0.51007			2976.64	0.11785	2976.64	0.01093	2976.64	0.00154
	934	0.51835	0.51176			2977.12	0.11782	2977.12	0.01149	2977.12	0.00141
	933.5	0.51959	0.51344			2977.6	0.1178	2977.6	0.01204	2977.6	0.00129
	933	0.52082	0.51511			2978.08	0.11778	2978.08	0.01255	2978.08	0.00116
	932.5	0.52206	0.51678			2978.57	0.11776	2978.57	0.01302	2978.57	0.00104
	932	0.5233	0.51843			2979.05	0.11774	2979.05	0.01345	2979.05	0.000924026
	931.5	0.52453	0.52008			2979.53	0.11773	2979.53	0.01383	2979.53	0.000815831
	931	0.52577	0.52171			2980.01	0.11772	2980.01	0.01414	2980.01	0.000697637
	930.5	0.52701	0.52334			2980.49	0.11771	2980.49	0.01441	2980.49	0.000579443
	930	0.52824	0.52496			2980.98	0.1177	2980.98	0.01461	2980.98	0.000471248
	929.5	0.52948	0.52657			2981.46	0.1177	2981.46	0.01474	2981.46	0.000373054
	929	0.53071	0.52818			2981.94	0.11769	2981.94	0.01481	2981.94	0.000273847
	928.5	0.53195	0.52977			2982.42	0.11769	2982.42	0.01481	2982.42	0.000175652
	928	0.53318	0.53136			2982.91	0.11769	2982.91	0.01472	2982.91	8.74581e-05
	927.5	0.53441	0.53294			2983.39	0.11768	2983.39	0.01458	2983.39	-7.36257e-07
	927	0.53565	0.53451			2983.87	0.11768	2983.87	0.01436	2983.87	-7.89306e-05
	926.5	0.53688	0.53607			2984.35	0.11767	2984.35	0.01409	2984.35	-0.000167125
	926	0.53811	0.53763			2984.83	0.11766	2984.83	0.01376	2984.83	-0.000245319
	925.5	0.53935	0.53918			2985.32	0.11766	2985.32	0.01337	2985.32	-0.000323514
	925	0.54058	0.54072			2985.8	0.11766	2985.8	0.01294	2985.8	-0.000402721
	924.5	0.54181	0.54226			2986.28	0.11765	2986.28	0.01246	2986.28	-0.000480915
	924	0.54304	0.54379			2986.76	0.11766	2986.76	0.01193	2986.76	-0.00055911
	923.5	0.54427	0.54531			2987.24	0.11766	2987.24	0.01137	2987.24	-0.000637304
	923	0.5455	0.54683			2987.73	0.11766	2987.73	0.01079	2987.73	-0.000715498
	922.5	0.54673	0.54834			2988.21	0.11766	2988.21	0.01018	2988.21	-0.000793693
	922	0.54796	0.54984			2988.69	0.11767	2988.69	0.00956	2988.69	-0.000881887
	921.5	0.54918	0.55134			2989.17	0.11767	2989.17	0.00895	2989.17	-0.000961094
	921	0.55041	0.55283			2989.66	0.11767	2989.66	0.00834	2989.66	-0.00103
	920.5	0.55164	0.55432			2990.14	0.11767	2990.14	0.00775	2990.14	-0.0011
	920	0.55287	0.55579			2990.62	0.11767	2990.62	0.00718	2990.62	-0.00115
	919.5	0.55409	0.55727			2991.1	0.11766	2991.1	0.00663	2991.1	-0.00119
	919	0.55531	0.55874			2991.58	0.11767	2991.58	0.0061	2991.58	-0.00123
	918.5	0.55654	0.5602			2992.07	0.11767	2992.07	0.0056	2992.07	-0.00127
	918	0.55776	0.56165			2992.55	0.11767	2992.55	0.0051	2992.55	-0.00131
	917.5	0.55898	0.5631			2993.03	0.11768	2993.03	0.00462	2993.03	-0.00134
	917	0.5602	0.56454			2993.51	0.11768	2993.51	0.00415	2993.51	-0.00138
	916.5	0.56142	0.56596			2993.99	0.11769	2993.99	0.00371	2993.99	-0.00141
	916	0.56264	0.56738			2994.48	0.1177	2994.48	0.00329	2994.48	-0.00145
	915.5	0.56386	0.56879			2994.96	0.11771	2994.96	0.00287	2994.96	-0.0015
	915	0.56508	0.5702			2995.44	0.11772	2995.44	0.00248	2995.44	-0.00154
	914.5	0.56629	0.57159			2995.92	0.11773	2995.92	0.00212	2995.92	-0.00159
	914	0.56751	0.57298			2996.4	0.11773	2996.4	0.00177	2996.4	-0.00163
	913.5	0.56872	0.57435			2996.89	0.11774	2996.89	0.00145	2996.89	-0.00165
	913	0.56993	0.57572			2997.37	0.11775	2997.37	0.00117	2997.37	-0.00169
	912.5	0.57115	0.57707			2997.85	0.11776	2997.85	0.00091374	2997.85	-0.00172
	912	0.57236	0.57841			2998.33	0.11776	2998.33	0.000680343	2998.33	-0.00174
	911.5	0.57357	0.57974			2998.82	0.11777	2998.82	0.000476947	2998.82	-0.00177
	911	0.57478	0.58106			2999.3	0.11779	2999.3	0.000293551	2999.3	-0.00179
	910.5	0.57599	0.58237			2999.78	0.1178	2999.78	0.000130154	2999.78	-0.0018
	910	0.5772	0.58366			3000.26	0.11781	3000.26	-2.32423e-05	3000.26	-0.00182
	909.5	0.5784	0.58494			3000.74	0.11782	3000.74	-0.000147289	3000.74	-0.00184
	909	0.57961	0.5862			3001.23	0.11783	3001.23	-0.000260685	3001.23	-0.00186
	908.5	0.58081	0.58745			3001.71	0.11785	3001.71	-0.000354082	3001.71	-0.00186
	908	0.58201	0.58868			3002.19	0.11786	3002.19	-0.000437478	3002.19	-0.00187
	907.5	0.58321	0.5899			3002.67	0.11787	3002.67	-0.000490875	3002.67	-0.00185
	907	0.58441	0.59111			3003.15	0.11789	3003.15	-0.000534271	3003.15	-0.00184
	906.5	0.58561	0.59229			3003.64	0.1179	3003.64	-0.000557667	3003.64	-0.00183
	906	0.5868	0.59346			3004.12	0.11792	3004.12	-0.000571064	3004.12	-0.00182
	905.5	0.588	0.59462			3004.6	0.11793	3004.6	-0.00057511	3004.6	-0.00181
	905	0.5892	0.59576			3005.08	0.11795	3005.08	-0.000568507	3005.08	-0.00179
	904.5	0.59039	0.59689			3005.57	0.11797	3005.57	-0.000551903	3005.57	-0.00177
	904	0.59158	0.59801			3006.05	0.11799	3006.05	-0.0005353	3006.05	-0.00176
	903.5	0.59277	0.59911			3006.53	0.11801	3006.53	-0.000508696	3006.53	-0.00175
	903	0.59396	0.6002			3007.01	0.11803	3007.01	-0.000482093	3007.01	-0.00174
	902.5	0.59514	0.60127			3007.49	0.11805	3007.49	-0.000435489	3007.49	-0.00172
	902	0.59633	0.60233			3007.97	0.11807	3007.97	-0.000388885	3007.97	-0.00168
	901.5	0.59751	0.60339			3008.46	0.1181	3008.46	-0.000322932	3008.46	-0.00165
	901	0.59869	0.60443			3008.94	0.11812	3008.94	-0.000246328	3008.94	-0.00162
	900.5	0.59987	0.60546			3009.42	0.11814	3009.42	-0.000169725	3009.42	-0.00158
	900	0.60104	0.60647			3009.9	0.11816	3009.9	-7.31213e-05	3009.9	-0.00155
	899.5	0.60221	0.60749			3010.39	0.11817	3010.39	2.34822e-05	3010.39	-0.00152
	899	0.60338	0.60848			3010.87	0.11819	3010.87	0.000130086	3010.87	-0.00147
	898.5	0.60455	0.60948			3011.35	0.1182	3011.35	0.000236689	3011.35	-0.00144
	898	0.60571	0.61046			3011.83	0.11822	3011.83	0.000352643	3011.83	-0.0014
	897.5	0.60687	0.61144			3012.31	0.11823	3012.31	0.000469897	3012.31	-0.00136
	897	0.60803	0.61241			3012.8	0.11825	3012.8	0.00059585	3012.8	-0.00131
	896.5	0.60919	0.61338			3013.28	0.11827	3013.28	0.000732453	3013.28	-0.00125
	896	0.61034	0.61434			3013.76	0.11829	3013.76	0.000869057	3013.76	-0.00119
	895.5	0.6115	0.6153			3014.24	0.11831	3014.24	0.00102	3014.24	-0.00112
	895	0.61265	0.61625			3014.72	0.11833	3014.72	0.00116	3014.72	-0.00105
	894.5	0.6138	0.6172			3015.21	0.11835	3015.21	0.00132	3015.21	-0.000989667
	894	0.61494	0.61815			3015.69	0.11838	3015.69	0.00148	3015.69	-0.000927861
	893.5	0.61608	0.6191			3016.17	0.1184	3016.17	0.00164	3016.17	-0.000867068
	893	0.61722	0.62005			3016.65	0.11843	3016.65	0.00182	3016.65	-0.000795263
	892.5	0.61836	0.621			3017.14	0.11845	3017.14	0.00198	3017.14	-0.000723457
	892	0.61949	0.62195			3017.62	0.11847	3017.62	0.00216	3017.62	-0.000641651
	891.5	0.62063	0.6229			3018.1	0.11849	3018.1	0.00234	3018.1	-0.000559846
	891	0.62176	0.62385			3018.58	0.11851	3018.58	0.0025	3018.58	-0.00047804
	890.5	0.62288	0.62481			3019.06	0.11854	3019.06	0.00267	3019.06	-0.000396234
	890	0.62401	0.62576			3019.55	0.11855	3019.55	0.00285	3019.55	-0.000324429
	889.5	0.62514	0.62672			3020.03	0.11858	3020.03	0.00302	3020.03	-0.000243636
	889	0.62626	0.62769			3020.51	0.1186	3020.51	0.00321	3020.51	-0.00015183
	888.5	0.62738	0.62865			3020.99	0.11862	3020.99	0.00341	3020.99	-7.00248e-05
	888	0.6285	0.62962			3021.47	0.11865	3021.47	0.00362	3021.47	3.17809e-05
	887.5	0.62962	0.63059			3021.96	0.11868	3021.96	0.00384	3021.96	0.000143587
	887	0.63074	0.63157			3022.44	0.1187	3022.44	0.00406	3022.44	0.000255392
	886.5	0.63185	0.63254			3022.92	0.11873	3022.92	0.00428	3022.92	0.000367198
	886	0.63297	0.63352			3023.4	0.11876	3023.4	0.00452	3023.4	0.000489003
	885.5	0.63408	0.6345			3023.89	0.11878	3023.89	0.00475	3023.89	0.000610809
	885	0.63519	0.63549			3024.37	0.1188	3024.37	0.00498	3024.37	0.000731602
	884.5	0.6363	0.63648			3024.85	0.11883	3024.85	0.00521	3024.85	0.000843408
	884	0.63741	0.63747			3025.33	0.11886	3025.33	0.00545	3025.33	0.000965213
	883.5	0.63851	0.63846			3025.81	0.11889	3025.81	0.00568	3025.81	0.00108
	883	0.63961	0.63946			3026.3	0.11892	3026.3	0.00592	3026.3	0.00119
	882.5	0.64072	0.64046			3026.78	0.11894	3026.78	0.00616	3026.78	0.00129
	882	0.64182	0.64147			3027.26	0.11897	3027.26	0.00639	3027.26	0.0014
	881.5	0.64292	0.64248			3027.74	0.119	3027.74	0.00664	3027.74	0.00151
	881	0.64402	0.64348			3028.22	0.11903	3028.22	0.00688	3028.22	0.00163
	880.5	0.64511	0.64449			3028.71	0.11906	3028.71	0.00713	3028.71	0.00176
	880	0.6462	0.6455			3029.19	0.11909	3029.19	0.00739	3029.19	0.00189
	879.5	0.64729	0.64651			3029.67	0.11912	3029.67	0.00765	3029.67	0.00204
	879	0.64837	0.64752			3030.15	0.11916	3030.15	0.00792	3030.15	0.00219
	878.5	0.64945	0.64853			3030.64	0.11919	3030.64	0.00819	3030.64	0.00236
	878	0.65053	0.64955			3031.12	0.11922	3031.12	0.00846	3031.12	0.00254
	877.5	0.65161	0.65057			3031.6	0.11925	3031.6	0.00874	3031.6	0.00271
	877	0.65269	0.65158			3032.08	0.11928	3032.08	0.00902	3032.08	0.00288
	876.5	0.65376	0.6526			3032.56	0.11931	3032.56	0.00929	3032.56	0.00305
	876	0.65483	0.65361			3033.05	0.11933	3033.05	0.00957	3033.05	0.00322
	875.5	0.65589	0.65462			3033.53	0.11936	3033.53	0.00986	3033.53	0.00339
	875	0.65695	0.65564			3034.01	0.11939	3034.01	0.01015	3034.01	0.00358
	874.5	0.65801	0.65664			3034.49	0.11942	3034.49	0.01046	3034.49	0.00375
	874	0.65906	0.65765			3034.97	0.11945	3034.97	0.01077	3034.97	0.00394
	873.5	0.66011	0.65866			3035.46	0.11948	3035.46	0.01108	3035.46	0.00412
	873	0.66116	0.65967			3035.94	0.11952	3035.94	0.0114	3035.94	0.00431
	872.5	0.66221	0.66067			3036.42	0.11955	3036.42	0.01172	3036.42	0.00449
	872	0.66326	0.66167			3036.9	0.11959	3036.9	0.01203	3036.9	0.00469
	871.5	0.6643	0.66267			3037.39	0.11963	3037.39	0.01235	3037.39	0.00487
	871	0.66535	0.66367			3037.87	0.11966	3037.87	0.01267	3037.87	0.00504
	870.5	0.66639	0.66466			3038.35	0.1197	3038.35	0.01298	3038.35	0.00522
	870	0.66742	0.66565			3038.83	0.11974	3038.83	0.0133	3038.83	0.0054
	869.5	0.66845	0.66664			3039.31	0.11978	3039.31	0.01363	3039.31	0.00558
	869	0.66948	0.66763			3039.8	0.11982	3039.8	0.01395	3039.8	0.00578
	868.5	0.67051	0.66861			3040.28	0.11985	3040.28	0.01429	3040.28	0.00598
	868	0.67154	0.6696			3040.76	0.11989	3040.76	0.01463	3040.76	0.00618
	867.5	0.67256	0.67058			3041.24	0.11993	3041.24	0.01498	3041.24	0.00639
	867	0.67359	0.67157			3041.72	0.11996	3041.72	0.01533	3041.72	0.00661
	866.5	0.67461	0.67255			3042.21	0.11999	3042.21	0.01568	3042.21	0.00684
	866	0.67563	0.67352			3042.69	0.12003	3042.69	0.01604	3042.69	0.00708
	865.5	0.67664	0.67449			3043.17	0.12006	3043.17	0.0164	3043.17	0.00732
	865	0.67765	0.67547			3043.65	0.1201	3043.65	0.01675	3043.65	0.00757
	864.5	0.67866	0.67644			3044.14	0.12014	3044.14	0.01711	3044.14	0.00783
	864	0.67967	0.67741			3044.62	0.12018	3044.62	0.01748	3044.62	0.00808
	863.5	0.68067	0.67838			3045.1	0.12022	3045.1	0.01784	3045.1	0.00834
	863	0.68168	0.67934			3045.58	0.12027	3045.58	0.01822	3045.58	0.0086
	862.5	0.68268	0.68031			3046.06	0.12031	3046.06	0.01859	3046.06	0.00885
	862	0.68368	0.68126			3046.55	0.12036	3046.55	0.01897	3046.55	0.0091
	861.5	0.68468	0.68222			3047.03	0.1204	3047.03	0.01935	3047.03	0.00936
	861	0.68567	0.68317			3047.51	0.12045	3047.51	0.01974	3047.51	0.00961
	860.5	0.68665	0.68412			3047.99	0.12049	3047.99	0.02011	3047.99	0.00986
	860	0.68764	0.68506			3048.47	0.12054	3048.47	0.0205	3048.47	0.01013
	859.5	0.68862	0.68601			3048.96	0.12058	3048.96	0.02089	3048.96	0.01039
	859	0.68959	0.68696			3049.44	0.12063	3049.44	0.02127	3049.44	0.01065
	858.5	0.69056	0.6879			3049.92	0.12067	3049.92	0.02167	3049.92	0.01091
	858	0.69153	0.68884			3050.4	0.12071	3050.4	0.02206	3050.4	0.01117
	857.5	0.69249	0.68978			3050.89	0.12076	3050.89	0.02246	3050.89	0.01143
	857	0.69345	0.69071			3051.37	0.1208	3051.37	0.02286	3051.37	0.01171
	856.5	0.6944	0.69164			3051.85	0.12084	3051.85	0.02326	3051.85	0.012
	856	0.69527	0.69242			3052.33	0.12089	3052.33	0.02368	3052.33	0.01229
	855.5	0.69612	0.6932			3052.81	0.12093	3052.81	0.0241	3052.81	0.01258
	855	0.69697	0.69397			3053.3	0.12098	3053.3	0.02452	3053.3	0.01289
	854.5	0.69781	0.69474			3053.78	0.12102	3053.78	0.02495	3053.78	0.01319
	854	0.69865	0.6955			3054.26	0.12107	3054.26	0.02539	3054.26	0.0135
	853.5	0.69948	0.69626			3054.74	0.12112	3054.74	0.02582	3054.74	0.01381
	853	0.70031	0.69703			3055.22	0.12117	3055.22	0.02627	3055.22	0.01411
	852.5	0.70114	0.69778			3055.71	0.12122	3055.71	0.02671	3055.71	0.01443
	852	0.70196	0.69854			3056.19	0.12127	3056.19	0.02715	3056.19	0.01474
	851.5	0.70278	0.6993			3056.67	0.12131	3056.67	0.02759	3056.67	0.01507
	851	0.7036	0.70005			3057.15	0.12136	3057.15	0.02804	3057.15	0.0154
	850.5	0.7044	0.70081			3057.63	0.12141	3057.63	0.02847	3057.63	0.01573
	850	0.7052	0.70157			3058.12	0.12145	3058.12	0.02892	3058.12	0.01606
	849.5	0.706	0.70232			3058.6	0.1215	3058.6	0.02938	3058.6	0.01638
	849	0.70679	0.70309			3059.08	0.12155	3059.08	0.02983	3059.08	0.01671
	848.5	0.70758	0.70385			3059.56	0.12159	3059.56	0.0303	3059.56	0.01703
	848	0.70837	0.70461			3060.05	0.12164	3060.05	0.03077	3060.05	0.01737
	847.5	0.70915	0.70538			3060.53	0.1217	3060.53	0.03124	3060.53	0.01771
	847	0.70992	0.70614			3061.01	0.12175	3061.01	0.03173	3061.01	0.01805
	846.5	0.71069	0.7069			3061.49	0.1218	3061.49	0.03222	3061.49	0.0184
	846	0.71145	0.70765			3061.97	0.12185	3061.97	0.03271	3061.97	0.01876
	845.5	0.71221	0.70841			3062.46	0.12191	3062.46	0.03321	3062.46	0.01913
	845	0.71298	0.70916			3062.94	0.12196	3062.94	0.0337	3062.94	0.01951
	844.5	0.71373	0.70992			3063.42	0.12202	3063.42	0.03421	3063.42	0.01989
	844	0.71449	0.71068			3063.9	0.12207	3063.9	0.0347	3063.9	0.02027
	843.5	0.71533	0.7116			3064.38	0.12212	3064.38	0.03518	3064.38	0.02066
	843	0.71617	0.71251			3064.87	0.12218	3064.87	0.03567	3064.87	0.02104
	842.5	0.71701	0.71342			3065.35	0.12223	3065.35	0.03615	3065.35	0.02142
	842	0.71785	0.71433			3065.83	0.12229	3065.83	0.03661	3065.83	0.0218
	841.5	0.71869	0.71524			3066.31	0.12235	3066.31	0.0371	3066.31	0.02218
	841	0.71952	0.71615			3066.8	0.12241	3066.8	0.03759	3066.8	0.02256
	840.5	0.72035	0.71706			3067.28	0.12248	3067.28	0.03809	3067.28	0.02295
	840	0.72118	0.71796			3067.76	0.12254	3067.76	0.03861	3067.76	0.02335
	839.5	0.722	0.71887			3068.24	0.12261	3068.24	0.03914	3068.24	0.02375
	839	0.72282	0.71977			3068.72	0.12267	3068.72	0.03968	3068.72	0.02418
	838.5	0.72364	0.72067			3069.2	0.12273	3069.2	0.04023	3069.2	0.0246
	838	0.72445	0.72157			3069.69	0.12279	3069.69	0.04079	3069.69	0.02503
	837.5	0.72526	0.72246			3070.17	0.12284	3070.17	0.04135	3070.17	0.02545
	837	0.72606	0.72336			3070.65	0.1229	3070.65	0.04192	3070.65	0.02588
	836.5	0.72687	0.72424			3071.13	0.12295	3071.13	0.04249	3071.13	0.02631
	836	0.72766	0.72513			3071.62	0.12301	3071.62	0.04305	3071.62	0.02675
	835.5	0.72846	0.72601			3072.1	0.12306	3072.1	0.04363	3072.1	0.02719
	835	0.72925	0.72689			3072.58	0.12312	3072.58	0.04419	3072.58	0.02763
	834.5	0.73005	0.72777			3073.06	0.12318	3073.06	0.04476	3073.06	0.02808
	834	0.73084	0.72865			3073.54	0.12324	3073.54	0.04533	3073.54	0.02854
	833.5	0.73162	0.72953			3074.03	0.12331	3074.03	0.04589	3074.03	0.02901
	833	0.73241	0.73041			3074.51	0.12337	3074.51	0.04647	3074.51	0.02947
	832.5	0.73318	0.73129			3074.99	0.12344	3074.99	0.04706	3074.99	0.02994
	832	0.73396	0.73216			3075.47	0.12351	3075.47	0.04765	3075.47	0.03041
	831.5	0.73472	0.73302			3075.95	0.12357	3075.95	0.04824	3075.95	0.03089
	831	0.73549	0.73389			3076.44	0.12364	3076.44	0.04884	3076.44	0.03136
	830.5	0.73625	0.73475			3076.92	0.12371	3076.92	0.04943	3076.92	0.03185
	830	0.737	0.7356			3077.4	0.12377	3077.4	0.05004	3077.4	0.03232
	829.5	0.73774	0.73645			3077.88	0.12384	3077.88	0.05064	3077.88	0.0328
	829	0.73849	0.73729			3078.36	0.12391	3078.36	0.05123	3078.36	0.03328
	828.5	0.73922	0.73814			3078.85	0.12397	3078.85	0.05184	3078.85	0.03376
	828	0.73996	0.73898			3079.33	0.12404	3079.33	0.05246	3079.33	0.03424
	827.5	0.74069	0.73982			3079.81	0.1241	3079.81	0.05306	3079.81	0.03474
	827	0.74141	0.74065			3080.29	0.12417	3080.29	0.05368	3080.29	0.03523
	826.5	0.74213	0.74147			3080.78	0.12424	3080.78	0.0543	3080.78	0.03573
	826	0.74285	0.74229			3081.26	0.12431	3081.26	0.05492	3081.26	0.03622
	825.5	0.74356	0.74311			3081.74	0.12438	3081.74	0.05554	3081.74	0.03673
	825	0.74427	0.74392			3082.22	0.12445	3082.22	0.05617	3082.22	0.03723
	824.5	0.74498	0.74473			3082.7	0.12453	3082.7	0.05679	3082.7	0.03775
	824	0.74568	0.74552			3083.19	0.1246	3083.19	0.05742	3083.19	0.03829
	823.5	0.74638	0.74632			3083.67	0.12467	3083.67	0.05804	3083.67	0.03882
	823	0.74708	0.74711			3084.15	0.12474	3084.15	0.05868	3084.15	0.03936
	822.5	0.74777	0.7479			3084.63	0.12482	3084.63	0.05933	3084.63	0.0399
	822	0.74845	0.74868			3085.11	0.12489	3085.11	0.05996	3085.11	0.04045
	821.5	0.74913	0.74945			3085.6	0.12496	3085.6	0.06062	3085.6	0.041
	821	0.74981	0.75022			3086.08	0.12503	3086.08	0.06128	3086.08	0.04154
	820.5	0.75049	0.75097			3086.56	0.12511	3086.56	0.06193	3086.56	0.04208
	820	0.75116	0.75173			3087.04	0.12519	3087.04	0.06259	3087.04	0.04263
	819.5	0.75182	0.75248			3087.53	0.12527	3087.53	0.06326	3087.53	0.04317
	819	0.75248	0.75322			3088.01	0.12535	3088.01	0.06392	3088.01	0.04372
	818.5	0.75313	0.75396			3088.49	0.12543	3088.49	0.0646	3088.49	0.04429
	818	0.75379	0.75469			3088.97	0.12551	3088.97	0.06529	3088.97	0.04485
	817.5	0.75443	0.75541			3089.45	0.12559	3089.45	0.06597	3089.45	0.04541
	817	0.75508	0.75613			3089.94	0.12567	3089.94	0.06668	3089.94	0.04598
	816.5	0.75571	0.75684			3090.42	0.12575	3090.42	0.06739	3090.42	0.04656
	816	0.75635	0.75755			3090.9	0.12583	3090.9	0.06809	3090.9	0.04713
	815.5	0.75698	0.75825			3091.38	0.12591	3091.38	0.06881	3091.38	0.04771
	815	0.7576	0.75894			3091.86	0.12599	3091.86	0.06953	3091.86	0.04829
	814.5	0.75822	0.75963			3092.35	0.12606	3092.35	0.07023	3092.35	0.04888
	814	0.75884	0.76031			3092.83	0.12614	3092.83	0.07095	3092.83	0.04948
	813.5	0.75945	0.76099			3093.31	0.12621	3093.31	0.07166	3093.31	0.05008
	813	0.76006	0.76166			3093.79	0.12629	3093.79	0.07239	3093.79	0.0507
	812.5	0.76066	0.76233			3094.28	0.12637	3094.28	0.07312	3094.28	0.05133
	812	0.76125	0.76299			3094.76	0.12645	3094.76	0.07385	3094.76	0.05196
	811.5	0.76185	0.76364			3095.24	0.12653	3095.24	0.07458	3095.24	0.05259
	811	0.76244	0.76429			3095.72	0.12662	3095.72	0.07531	3095.72	0.05322
	810.5	0.76302	0.76493			3096.2	0.12672	3096.2	0.07604	3096.2	0.05385
	810	0.76359	0.76556			3096.69	0.12681	3096.69	0.07677	3096.69	0.05447
	809.5	0.76416	0.76619			3097.17	0.12691	3097.17	0.07751	3097.17	0.05511
	809	0.76473	0.76681			3097.65	0.12701	3097.65	0.07825	3097.65	0.05573
	808.5	0.76528	0.76743			3098.13	0.1271	3098.13	0.07901	3098.13	0.05637
	808	0.76584	0.76804			3098.61	0.12719	3098.61	0.07977	3098.61	0.05701
	807.5	0.76638	0.76864			3099.1	0.12729	3099.1	0.08053	3099.1	0.05765
	807	0.76693	0.76924			3099.58	0.12738	3099.58	0.08131	3099.58	0.0583
	806.5	0.76747	0.76984			3100.06	0.12747	3100.06	0.08208	3100.06	0.05896
	806	0.768	0.77042			3100.54	0.12756	3100.54	0.08284	3100.54	0.05962
	805.5	0.76853	0.771			3101.03	0.12765	3101.03	0.08362	3101.03	0.06027
	805	0.76905	0.77158			3101.51	0.12773	3101.51	0.08439	3101.51	0.06093
	804.5	0.76956	0.77215			3101.99	0.12782	3101.99	0.08515	3101.99	0.0616
	804	0.77008	0.77272			3102.47	0.12791	3102.47	0.08593	3102.47	0.06226
	803.5	0.77059	0.77328			3102.95	0.128	3102.95	0.0867	3102.95	0.06293
	803	0.77109	0.77383			3103.44	0.12808	3103.44	0.08747	3103.44	0.06359
	802.5	0.77159	0.77438			3103.92	0.12817	3103.92	0.08825	3103.92	0.06425
	802	0.77208	0.77492			3104.4	0.12826	3104.4	0.08904	3104.4	0.06492
	801.5	0.77257	0.77546			3104.88	0.12836	3104.88	0.08982	3104.88	0.0656
	801	0.77305	0.77599			3105.36	0.12845	3105.36	0.09062	3105.36	0.06629
	800.5	0.77353	0.77651			3105.85	0.12854	3105.85	0.09142	3105.85	0.067
	800	0.77401	0.77703			3106.33	0.12863	3106.33	0.09223	3106.33	0.06771
	799.5	0.77448	0.77755			3106.81	0.12873	3106.81	0.09305	3106.81	0.06843
	799	0.77494	0.77806			3107.29	0.12882	3107.29	0.09386	3107.29	0.06915
	798.5	0.77541	0.77856			3107.78	0.12892	3107.78	0.09468	3107.78	0.06987
	798	0.77586	0.77906			3108.26	0.12901	3108.26	0.09551	3108.26	0.07059
	797.5	0.77632	0.77955			3108.74	0.12911	3108.74	0.09634	3108.74	0.07132
	797	0.77676	0.78004			3109.22	0.12921	3109.22	0.09718	3109.22	0.07205
	796.5	0.77721	0.78052			3109.7	0.12932	3109.7	0.09803	3109.7	0.07278
	796	0.77765	0.781			3110.19	0.12942	3110.19	0.09887	3110.19	0.07352
	795.5	0.77808	0.78148			3110.67	0.12952	3110.67	0.09972	3110.67	0.07426
	795	0.77851	0.78194
	794.5	0.77894	0.78241
	794	0.77936	0.78287
	793.5	0.77977	0.78332
	793	0.78019	0.78378
	792.5	0.7806	0.78422
	792	0.781	0.78466
	791.5	0.7814	0.7851
	791	0.78179	0.78553
	790.5	0.78218	0.78596
	790	0.78257	0.78639
	789.5	0.78295	0.78681
	789	0.78332	0.78723
	788.5	0.78369	0.78764
	788	0.78406	0.78805
	787.5	0.78442	0.78845
	787	0.78477	0.78885
	786.5	0.78512	0.78924
	786	0.78546	0.78963
	785.5	0.7858	0.79002
	785	0.78613	0.7904
	784.5	0.78646	0.79078
	784	0.78678	0.79116
	783.5	0.78709	0.79153
	783	0.78741	0.7919
	782.5	0.78772	0.79226
	782	0.78802	0.79261
	781.5	0.78831	0.79297
	781	0.7886	0.79331
	780.5	0.78889	0.79366
	780	0.78917	0.79399
	779.5	0.78944	0.79433
	779	0.78971	0.79466
	778.5	0.78998	0.79498
	778	0.79024	0.7953
	777.5	0.79049	0.79561
	777	0.79074	0.79592
	776.5	0.79099	0.79622
	776	0.79122	0.79652
	775.5	0.79146	0.79681
	775	0.79169	0.7971
	774.5	0.79192	0.79738
	774	0.79214	0.79766
	773.5	0.79235	0.79793
	773	0.79256	0.7982
	772.5	0.79277	0.79846
	772	0.79298	0.79872
	771.5	0.79317	0.79897
	771	0.79337	0.79922
	770.5	0.79356	0.79947
	770	0.79375	0.79971
	769.5	0.79393	0.79994
	769	0.79411	0.80017
	768.5	0.79428	0.80039
	768	0.79445	0.80061
	767.5	0.79461	0.80083
	767	0.79477	0.80104
	766.5	0.79493	0.80124
	766	0.79508	0.80145
	765.5	0.79522	0.80164
	765	0.79537	0.80184
	764.5	0.79551	0.80203
	764	0.79564	0.80221
	763.5	0.79577	0.80239
	763	0.79589	0.80257
	762.5	0.79601	0.80274
	762	0.79612	0.8029
	761.5	0.79623	0.80307
	761	0.79634	0.80322
	760.5	0.79644	0.80338
	760	0.79653	0.80353
	759.5	0.79662	0.80367
	759	0.79671	0.80381
	758.5	0.79679	0.80394
	758	0.79686	0.80407
	757.5	0.79693	0.80419
	757	0.797	0.80431
	756.5	0.79706	0.80442
	756	0.79711	0.80454
	755.5	0.79716	0.80464
	755	0.79721	0.80474
	754.5	0.79725	0.80484
	754	0.79728	0.80493
	753.5	0.79731	0.80502
	753	0.79734	0.8051
	752.5	0.79736	0.80518
	752	0.79738	0.80526
	751.5	0.79738	0.80533
	751	0.79739	0.8054
	750.5	0.79739	0.80546
	750	0.79739	0.80552
	749.5	0.79738	0.80558
	749	0.79737	0.80563
	748.5	0.79736	0.80568
	748	0.79733	0.80573
	747.5	0.79731	0.80577
	747	0.79728	0.8058
	746.5	0.79725	0.80584
	746	0.79719	0.80586
	745.5	0.79714	0.80588
	745	0.79708	0.80591
	744.5	0.79701	0.80593
	744	0.79694	0.80594
	743.5	0.79687	0.80595
	743	0.79679	0.80596
	742.5	0.79671	0.80597
	742	0.79662	0.80597
	741.5	0.79654	0.80598
	741	0.79644	0.80597
	740.5	0.79634	0.80597
	740	0.79624	0.80597
	739.5	0.79613	0.80596
	739	0.79603	0.80595
	738.5	0.79591	0.80593
	738	0.79579	0.80592
	737.5	0.79567	0.8059
	737	0.79555	0.80588
	736.5	0.79542	0.80585
	736	0.79528	0.80583
	735.5	0.79514	0.80579
	735	0.795	0.80576
	734.5	0.79485	0.80573
	734	0.7947	0.80569
	733.5	0.79456	0.80565
	733	0.79441	0.80561
	732.5	0.79427	0.80557
	732	0.79412	0.80553
	731.5	0.79396	0.80548
	731	0.7938	0.80543
	730.5	0.79364	0.80538
	730	0.79348	0.80532
	729.5	0.79331	0.80526
	729	0.79314	0.8052
	728.5	0.79296	0.80513
	728	0.79278	0.80506
	727.5	0.7926	0.80499
	727	0.79241	0.80491
	726.5	0.79222	0.80483
	726	0.79203	0.80474
	725.5	0.79184	0.80465
	725	0.79164	0.80455
	724.5	0.79144	0.80445
	724	0.79123	0.80435
	723.5	0.79103	0.80424
	723	0.79082	0.80413
	722.5	0.79061	0.80402
	722	0.7904	0.8039
	721.5	0.79018	0.80378
	721	0.78995	0.80365
	720.5	0.78973	0.80352
	720	0.7895	0.80339
	719.5	0.78927	0.80325
	719	0.78904	0.80311
	718.5	0.7888	0.80296
	718	0.78856	0.80281
	717.5	0.78831	0.80265
	717	0.78807	0.80249
	716.5	0.78781	0.80233
	716	0.78756	0.80216
	715.5	0.7873	0.80199
	715	0.78704	0.80181
	714.5	0.78678	0.80163
	714	0.78651	0.80145
	713.5	0.78624	0.80126
	713	0.78597	0.80107
	712.5	0.78569	0.80088
	712	0.78541	0.80069
	711.5	0.78513	0.80049
	711	0.78485	0.80028
	710.5	0.78456	0.80008
	710	0.78427	0.79987
	709.5	0.78398	0.79966
	709	0.78368	0.79945
	708.5	0.78339	0.79923
	708	0.78309	0.79901
	707.5	0.78279	0.79879
	707	0.78249	0.79856
	706.5	0.78218	0.79833
	706	0.78188	0.7981
	705.5	0.78157	0.79787
	705	0.78126	0.79764
	704.5	0.78096	0.7974
	704	0.78065	0.79717
	703.5	0.78034	0.79693
	703	0.78003	0.79669
	702.5	0.77972	0.79644
	702	0.77941	0.7962
	701.5	0.7791	0.79595
	701	0.77879	0.79571
	700.5	0.77847	0.79546
	700	0.77816	0.79521
	699.5	0.77785	0.79496
	699	0.77754	0.79471
	698.5	0.77723	0.79445
	698	0.77692	0.7942
	697.5	0.77661	0.79394
	697	0.77629	0.79369
	696.5	0.77598	0.79343
	696	0.77567	0.79317
	695.5	0.77535	0.79291
	695	0.77504	0.79264
	694.5	0.77473	0.79238
	694	0.77442	0.79212
	693.5	0.7741	0.79185
	693	0.77379	0.79159
	692.5	0.77347	0.79133
	692	0.77316	0.79106
	691.5	0.77284	0.7908
	691	0.77253	0.79053
	690.5	0.77222	0.79027
	690	0.7719	0.79001
	689.5	0.77159	0.78974
	689	0.77127	0.78948
	688.5	0.77096	0.78921
	688	0.77065	0.78895
	687.5	0.77033	0.78869
	687	0.77002	0.78843
	686.5	0.76971	0.78817
	686	0.7694	0.7879
	685.5	0.7691	0.78764
	685	0.76879	0.78738
	684.5	0.76849	0.78712
	684	0.76818	0.78687
	683.5	0.76788	0.78661
	683	0.76758	0.78636
	682.5	0.76729	0.7861
	682	0.76699	0.78585
	681.5	0.7667	0.7856
	681	0.76641	0.78535
	680.5	0.76612	0.7851
	680	0.76584	0.78485
	679.5	0.76555	0.7846
	679	0.76527	0.78436
	678.5	0.765	0.78411
	678	0.76472	0.78387
	677.5	0.76445	0.78363
	677	0.76418	0.78338
	676.5	0.76391	0.78314
	676	0.76364	0.7829
	675.5	0.76338	0.78266
	675	0.76312	0.78242
	674.5	0.76286	0.78218
	674	0.76261	0.78194
	673.5	0.76236	0.7817
	673	0.7621	0.78147
	672.5	0.76186	0.78123
	672	0.76162	0.781
	671.5	0.76137	0.78077
	671	0.76114	0.78054
	670.5	0.76091	0.78031
	670	0.76068	0.78009
	669.5	0.76045	0.77987
	669	0.76023	0.77965
	668.5	0.76002	0.77943
	668	0.75981	0.77922
	667.5	0.7596	0.77901
	667	0.7594	0.7788
	666.5	0.7592	0.77859
	666	0.75901	0.77839
	665.5	0.75883	0.77819
	665	0.75865	0.778
	664.5	0.75847	0.77781
	664	0.7583	0.77762
	663.5	0.75814	0.77744
	663	0.75799	0.77726
	662.5	0.75784	0.77709
	662	0.7577	0.77692
	661.5	0.75757	0.77676
	661	0.75744	0.77661
	660.5	0.75732	0.77646
	660	0.75721	0.77631
	659.5	0.75711	0.77618
	659	0.75702	0.77605
	658.5	0.75693	0.77592
	658	0.75686	0.7758
	657.5	0.75679	0.77569
	657	0.75673	0.77559
	656.5	0.75668	0.77549
	656	0.75664	0.77539
	655.5	0.75661	0.77531
	655	0.7566	0.77523
	654.5	0.75659	0.77516
	654	0.75659	0.7751
	653.5	0.7566	0.77505
	653	0.75662	0.77501
	652.5	0.75666	0.77498
	652	0.7567	0.77495
	651.5	0.75676	0.77494
	651	0.75683	0.77493
	650.5	0.75691	0.77494
	650	0.75701	0.77495
	649.5	0.75711	0.77497
	649	0.75723	0.77501
	648.5	0.75737	0.77505
	648	0.75751	0.77511
	647.5	0.75767	0.77517
	647	0.75784	0.77525
	646.5	0.75803	0.77534
	646	0.75823	0.77543
	645.5	0.75845	0.77554
	645	0.75868	0.77566
	644.5	0.75892	0.7758
	644	0.75918	0.77594
	643.5	0.75946	0.7761
	643	0.75975	0.77627
	642.5	0.76005	0.77645
	642	0.76037	0.77664
	641.5	0.76071	0.77685
	641	0.76107	0.77707
	640.5	0.76144	0.7773
	640	0.76182	0.77755
	639.5	0.76223	0.77781
	639	0.76265	0.77808
	638.5	0.76308	0.77837
	638	0.76354	0.77866
	637.5	0.76401	0.77898
	637	0.7645	0.7793
	636.5	0.76501	0.77965
	636	0.76554	0.78
	635.5	0.76608	0.78038
	635	0.76665	0.78076
	634.5	0.76724	0.78117
	634	0.76784	0.78159
	633.5	0.76846	0.78202
	633	0.76911	0.78247
	632.5	0.76977	0.78294
	632	0.77045	0.78343
	631.5	0.77116	0.78393
	631	0.77189	0.78445
	630.5	0.77263	0.78499
	630	0.7734	0.78554
	629.5	0.7742	0.78612
	629	0.77501	0.78671
	628.5	0.77585	0.78732
	628	0.77672	0.78796
	627.5	0.7776	0.78861
	627	0.77851	0.78928
	626.5	0.77944	0.78997
	626	0.78039	0.79068
	625.5	0.78135	0.79141
	625	0.78235	0.79215
	624.5	0.78336	0.79292
	624	0.7844	0.79371
	623.5	0.78547	0.79452
	623	0.78656	0.79535
	622.5	0.78768	0.79621
	622	0.78883	0.79709
	621.5	0.79	0.79799
	621	0.7912	0.79891
	620.5	0.79242	0.79985
	620	0.79368	0.80082
	619.5	0.79496	0.80181
	619	0.79626	0.80283
	618.5	0.7976	0.80387
	618	0.79896	0.80493
	617.5	0.80034	0.80602
	617	0.80176	0.80713
	616.5	0.8032	0.80827
	616	0.80466	0.80943
	615.5	0.80616	0.81061
	615	0.80768	0.81182
	614.5	0.80923	0.81305
	614	0.81081	0.81431
	613.5	0.81242	0.8156
	613	0.81407	0.81692
	612.5	0.81574	0.81827
	612	0.81744	0.81964
	611.5	0.81917	0.82103
	611	0.82092	0.82245
	610.5	0.8227	0.8239
	610	0.8245	0.82537
	609.5	0.82633	0.82686
	609	0.82819	0.82839
	608.5	0.83007	0.82993
	608	0.83198	0.83151
	607.5	0.83392	0.8331
	607	0.83587	0.83472
	606.5	0.83786	0.83637
	606	0.83986	0.83804
	605.5	0.84189	0.83973
	605	0.84395	0.84145
	604.5	0.84603	0.8432
	604	0.84813	0.84496
	603.5	0.85025	0.84675
	603	0.8524	0.84856
	602.5	0.85456	0.8504
	602	0.85675	0.85226
	601.5	0.85896	0.85414
	601	0.86119	0.85604
	600.5	0.86344	0.85797
	600	0.8657	0.85991
	599.5	0.86799	0.86188
	599	0.87029	0.86387
	598.5	0.87261	0.86588
	598	0.87494	0.86791
	597.5	0.87729	0.86996
	597	0.87965	0.87203
	596.5	0.88203	0.87411
	596	0.88442	0.87622
	595.5	0.88682	0.87834
	595	0.88923	0.88048
	594.5	0.89165	0.88263
	594	0.89408	0.8848
	593.5	0.89652	0.88699
	593	0.89896	0.88918
	592.5	0.90141	0.8914
	592	0.90387	0.89362
	591.5	0.90632	0.89586
	591	0.90878	0.8981
	590.5	0.91124	0.90036
	590	0.9137	0.90263
	589.5	0.91616	0.9049
	589	0.91862	0.90718
	588.5	0.92107	0.90946
	588	0.92351	0.91174
	587.5	0.92595	0.91403
	587	0.92838	0.91632
	586.5	0.9308	0.91861
	586	0.9332	0.9209
	585.5	0.93559	0.92319
	585	0.93797	0.92547
	584.5	0.94033	0.92775
	584	0.94267	0.93002
	583.5	0.94499	0.93228
	583	0.94729	0.93453
	582.5	0.94956	0.93677
	582	0.95181	0.939
	581.5	0.95403	0.94122
	581	0.95622	0.94342
	580.5	0.95838	0.9456
	580	0.96051	0.94776
	579.5	0.9626	0.9499
	579	0.96466	0.95202
	578.5	0.96668	0.95413
	578	0.96866	0.9562
	577.5	0.97059	0.95825
	577	0.97248	0.96027
	576.5	0.97432	0.96225
	576	0.97612	0.96421
	575.5	0.97786	0.96614
	575	0.97956	0.96803
	574.5	0.9812	0.96988
	574	0.98279	0.9717
	573.5	0.98431	0.97348
	573	0.98578	0.97521
	572.5	0.98719	0.9769
	572	0.98853	0.97855
	571.5	0.98982	0.98016
	571	0.99103	0.98171
	570.5	0.99217	0.98322
	570	0.99325	0.98467
	569.5	0.99425	0.98607
	569	0.99517	0.98741
	568.5	0.99602	0.98869
	568	0.9968	0.98991
	567.5	0.99749	0.99108
	567	0.9981	0.99218
	566.5	0.99863	0.99321
	566	0.99907	0.99418
	565.5	0.99944	0.99508
	565	0.99971	0.99591
	564.5	0.99989	0.99667
	564	0.99999	0.99735
	563.5	1	0.99796
	563	0.99992	0.99849
	562.5	0.99974	0.99895
	562	0.99947	0.99932
	561.5	0.9991	0.99962
	561	0.99864	0.99983
	560.5	0.99809	0.99996
	560	0.99743	1
	559.5	0.99668	0.99996
	559	0.99584	0.99983
	558.5	0.99489	0.99962
	558	0.99385	0.99931
	557.5	0.99271	0.99892
	557	0.99147	0.99843
	556.5	0.99013	0.99785
	556	0.9887	0.99719
	555.5	0.98716	0.99643
	555	0.98553	0.99558
	554.5	0.98381	0.99463
	554	0.98198	0.9936
	553.5	0.98006	0.99247
	553	0.97805	0.99125
	552.5	0.97594	0.98993
	552	0.97373	0.98852
	551.5	0.97144	0.98702
	551	0.96905	0.98543
	550.5	0.96657	0.98374
	550	0.96399	0.98197
	549.5	0.96133	0.9801
	549	0.95858	0.97814
	548.5	0.95575	0.97609
	548	0.95282	0.97395
	547.5	0.94982	0.97172
	547	0.94672	0.96939
	546.5	0.94355	0.96698
	546	0.9403	0.96449
	545.5	0.93696	0.96191
	545	0.93355	0.95924
	544.5	0.93006	0.95649
	544	0.9265	0.95365
	543.5	0.92287	0.95074
	543	0.91917	0.94775
	542.5	0.91539	0.94467
	542	0.91156	0.94152
	541.5	0.90766	0.9383
	541	0.90369	0.93501
	540.5	0.89967	0.93164
	540	0.89558	0.9282
	539.5	0.89144	0.92469
	539	0.88725	0.92111
	538.5	0.883	0.91747
	538	0.87871	0.91377
	537.5	0.87436	0.91
	537	0.86996	0.90618
	536.5	0.86552	0.90229
	536	0.86103	0.89835
	535.5	0.85651	0.89435
	535	0.85194	0.8903
	534.5	0.84733	0.8862
	534	0.84269	0.88205
	533.5	0.838	0.87785
	533	0.83329	0.8736
	532.5	0.82854	0.86931
	532	0.82376	0.86497
	531.5	0.81895	0.8606
	531	0.81411	0.85618
	530.5	0.80924	0.85172
	530	0.80434	0.84722
	529.5	0.79942	0.84268
	529	0.79447	0.83811
	528.5	0.78949	0.8335
	528	0.78449	0.82885
	527.5	0.77947	0.82418
	527	0.77443	0.81947
	526.5	0.76937	0.81473
	526	0.76429	0.80997
	525.5	0.75919	0.80517
	525	0.75408	0.80035
	524.5	0.74895	0.79551
	524	0.74381	0.79065
	523.5	0.73866	0.78576
	523	0.7335	0.78085
	522.5	0.72834	0.77593
	522	0.72316	0.77099
	521.5	0.71799	0.76604
	521	0.71281	0.76108
	520.5	0.70763	0.7561
	520	0.70246	0.75113
	519.5	0.69729	0.74614
	519	0.69212	0.74115
	518.5	0.68697	0.73616
	518	0.68183	0.73118
	517.5	0.67671	0.7262
	517	0.6716	0.72123
	516.5	0.66652	0.71627
	516	0.66145	0.7113
	515.5	0.65641	0.70635
	515	0.65139	0.70141
	514.5	0.64639	0.69649
	514	0.64143	0.69159
	513.5	0.63649	0.68672
	513	0.6316	0.68187
	512.5	0.62674	0.67705
	512	0.62193	0.67227
	511.5	0.61717	0.66753
	511	0.61245	0.66282
	510.5	0.60778	0.65816
	510	0.60317	0.65354
	509.5	0.59862	0.64897
	509	0.59412	0.64446
	508.5	0.58968	0.64
	508	0.58531	0.63559
	507.5	0.58101	0.63125
	507	0.57678	0.62697
	506.5	0.57262	0.62276
	506	0.56853	0.61861
	505.5	0.56451	0.61453
	505	0.56057	0.61052
	504.5	0.55671	0.60658
	504	0.55292	0.60272
	503.5	0.54923	0.59895
	503	0.54562	0.59527
	502.5	0.5421	0.59166
	502	0.53866	0.58814
	501.5	0.53532	0.58471
	501	0.53206	0.58136
	500.5	0.52889	0.5781
	500	0.52582	0.57492
	499.5	0.52283	0.57184
	499	0.51993	0.56883
	498.5	0.51712	0.56592
	498	0.5144	0.5631
	497.5	0.51177	0.56036
	497	0.50923	0.55771
	496.5	0.50678	0.55514
	496	0.50442	0.55267
	495.5	0.50215	0.55028
	495	0.49997	0.54798
	494.5	0.49787	0.54576
	494	0.49587	0.54364
	493.5	0.49395	0.5416
	493	0.49211	0.53965
	492.5	0.49037	0.53777
	492	0.4887	0.53599
	491.5	0.48712	0.53428
	491	0.48562	0.53266
	490.5	0.48421	0.53112
	490	0.48287	0.52966
	489.5	0.48161	0.52827
	489	0.48042	0.52697
	488.5	0.47931	0.52574
	488	0.47828	0.52458
	487.5	0.47731	0.52349
	487	0.47642	0.52247
	486.5	0.47559	0.52152
	486	0.47483	0.52064
	485.5	0.47413	0.51982
	485	0.47349	0.51906
	484.5	0.47291	0.51837
	484	0.47239	0.51773
	483.5	0.47192	0.51714
	483	0.47151	0.51661
	482.5	0.47114	0.51612
	482	0.47081	0.51569
	481.5	0.47054	0.5153
	481	0.4703	0.51494
	480.5	0.4701	0.51464
	480	0.46994	0.51437
	479.5	0.46982	0.51413
	479	0.46973	0.51394
	478.5	0.46967	0.51377
	478	0.46964	0.51364
	477.5	0.46963	0.51353
	477	0.46966	0.51345
	476.5	0.46971	0.5134
	476	0.46978	0.51337
	475.5	0.46987	0.51337
	475	0.46998	0.51338
	474.5	0.4701	0.51342
	474	0.47025	0.51347
	473.5	0.47041	0.51354
	473	0.47058	0.51363
	472.5	0.47076	0.51372
	472	0.47096	0.51384
	471.5	0.47116	0.51396
	471	0.47138	0.5141
	470.5	0.4716	0.51425
	470	0.47184	0.51441
	469.5	0.47207	0.51458
	469	0.47232	0.51476
	468.5	0.47257	0.51493
	468	0.47282	0.51512
	467.5	0.47308	0.51532
	467	0.47334	0.51552
	466.5	0.4736	0.51572
	466	0.47387	0.51593
	465.5	0.47414	0.51615
	465	0.47441	0.51636
	464.5	0.47468	0.51658
	464	0.47495	0.5168
	463.5	0.47522	0.51701
	463	0.47549	0.51723
	462.5	0.47576	0.51745
	462	0.47603	0.51768
	461.5	0.47629	0.5179
	461	0.47656	0.51812
	460.5	0.47682	0.51833
	460	0.47709	0.51855
	459.5	0.47735	0.51877
	459	0.47761	0.51898
	458.5	0.47786	0.51919
	458	0.47812	0.5194
	457.5	0.47837	0.5196
	457	0.47862	0.51981
	456.5	0.47886	0.52001
	456	0.4791	0.52019
	455.5	0.47933	0.52038
	455	0.47956	0.52056
	454.5	0.47978	0.52074
	454	0.48	0.52092
	453.5	0.48022	0.52109
	453	0.48043	0.52126
	452.5	0.48064	0.52143
	452	0.48084	0.5216
	451.5	0.48105	0.52176
	451	0.48124	0.52192
	450.5	0.48143	0.52207
	450	0.48162	0.52222
	449.5	0.4818	0.52237
	449	0.48198	0.52251
	448.5	0.48215	0.52265
	448	0.48232	0.52278
	447.5	0.48249	0.52292
	447	0.48264	0.52305
	446.5	0.4828	0.52317
	446	0.48295	0.5233
	445.5	0.4831	0.52342
	445	0.48324	0.52354
	444.5	0.48337	0.52365
	444	0.48351	0.52376
	443.5	0.48364	0.52388
	443	0.48377	0.52399
	442.5	0.4839	0.52409
	442	0.48402	0.5242
	441.5	0.48413	0.52429
	441	0.48424	0.52439
	440.5	0.48435	0.52449
	440	0.48445	0.52458
	439.5	0.48455	0.52466
	439	0.48464	0.52475
	438.5	0.48473	0.52483
	438	0.48481	0.5249
	437.5	0.48489	0.52497
	437	0.48496	0.52504
	436.5	0.48503	0.5251
	436	0.4851	0.52516
	435.5	0.48516	0.52522
	435	0.48522	0.52528
	434.5	0.48527	0.52533
	434	0.48532	0.52537
	433.5	0.48537	0.52542
	433	0.48541	0.52546
	432.5	0.48545	0.5255
	432	0.48549	0.52554
	431.5	0.48552	0.52557
	431	0.48555	0.5256
	430.5	0.48558	0.52563
	430	0.4856	0.52566
	429.5	0.48562	0.52568
	429	0.48564	0.5257
	428.5	0.48565	0.52572
	428	0.48567	0.52573
	427.5	0.48568	0.52575
	427	0.48568	0.52576
	426.5	0.48569	0.52577
	426	0.48569	0.52577
	425.5	0.48569	0.52577
	425	0.48569	0.52577
	424.5	0.48569	0.52577
	424	0.48568	0.52576
	423.5	0.48568	0.52575
	423	0.48567	0.52575
	422.5	0.48565	0.52573
	422	0.48564	0.52572
	421.5	0.48563	0.5257
	421	0.48561	0.52568
	420.5	0.48559	0.52565
	420	0.48557	0.52563
	419.5	0.48555	0.5256
	419	0.48552	0.52558
	418.5	0.48549	0.52555
	418	0.48547	0.52552
	417.5	0.48544	0.52548
	417	0.48541	0.52545
	416.5	0.48537	0.52541
	416	0.48534	0.52537
	415.5	0.4853	0.52534
	415	0.48526	0.5253
	414.5	0.48522	0.52526
	414	0.48518	0.52522
	413.5	0.48513	0.52519
	413	0.48508	0.52515
	412.5	0.48504	0.52511
	412	0.48499	0.52507
	411.5	0.48494	0.52504
	411	0.48489	0.525
	410.5	0.48484	0.52496
	410	0.48478	0.52492
	409.5	0.48473	0.52488
	409	0.48467	0.52484
	408.5	0.48461	0.52479
	408	0.48454	0.52475
	407.5	0.48448	0.5247
	407	0.48441	0.52466
	406.5	0.48434	0.52461
	406	0.48427	0.52456
	405.5	0.48419	0.52451
	405	0.48411	0.52447
	404.5	0.48403	0.52442
	404	0.48395	0.52437
	403.5	0.48387	0.52431
	403	0.48378	0.52425
	402.5	0.48369	0.52419
	402	0.4836	0.52413
	401.5	0.48351	0.52407
	401	0.48342	0.524
	400.5	0.48332	0.52393
	400	0.48322	0.52386
	399.5	0.48312	0.52379
	399	0.48301	0.52372
	398.5	0.48291	0.52365
	398	0.4828	0.52357
	397.5	0.48268	0.52349
	397	0.48257	0.5234
	396.5	0.48245	0.52332
	396	0.48233	0.52323
	395.5	0.4822	0.52314
	395	0.48208	0.52305
	394.5	0.48195	0.52296
	394	0.48182	0.52287
	393.5	0.48169	0.52277
	393	0.48155	0.52267
	392.5	0.48142	0.52258
	392	0.48128	0.52248
	391.5	0.48113	0.52237
	391	0.48099	0.52227
	390.5	0.48085	0.52216
	390	0.4807	0.52205
	389.5	0.48055	0.52194
	389	0.48039	0.52183
	388.5	0.48023	0.52171
	388	0.48007	0.5216
	387.5	0.47991	0.52148
	387	0.47974	0.52136
	386.5	0.47957	0.52123
	386	0.4794	0.5211
	385.5	0.47923	0.52098
	385	0.47906	0.52085
	384.5	0.47888	0.52072
	384	0.4787	0.52059
	383.5	0.47852	0.52046
	383	0.47833	0.52033
	382.5	0.47815	0.52019
	382	0.47796	0.52006
	381.5	0.47777	0.51992
	381	0.47758	0.51979
	380.5	0.47738	0.51965
	380	0.47719	0.51951
	379.5	0.47699	0.51937
	379	0.47679	0.51922
	378.5	0.47658	0.51908
	378	0.47638	0.51894
	377.5	0.47617	0.5188
	377	0.47596	0.51866
	376.5	0.47576	0.51851
	376	0.47554	0.51837
	375.5	0.47533	0.51824
	375	0.47511	0.5181
	374.5	0.4749	0.51796
	374	0.47468	0.51781
	373.5	0.47446	0.51767
	373	0.47424	0.51754
	372.5	0.47402	0.5174
	372	0.4738	0.51726
	371.5	0.47358	0.51712
	371	0.47337	0.51699
	370.5	0.47315	0.51686
	370	0.47294	0.51673
	369.5	0.47273	0.5166
	369	0.47251	0.51647
	368.5	0.47231	0.51635
	368	0.4721	0.51623
	367.5	0.4719	0.51611
	367	0.47171	0.516
	366.5	0.47152	0.51589
	366	0.47133	0.51578
	365.5	0.47115	0.51569
	365	0.47097	0.51559
	364.5	0.4708	0.51551
	364	0.47064	0.51543
	363.5	0.47049	0.51535
	363	0.47034	0.51528
	362.5	0.47021	0.51522
	362	0.47008	0.51516
	361.5	0.46997	0.51512
	361	0.46986	0.51508
	360.5	0.46977	0.51505
	360	0.46968	0.51503
	359.5	0.46961	0.51502
	359	0.46954	0.51502
	358.5	0.46949	0.51504
	358	0.46944	0.51506
	357.5	0.46941	0.51509
	357	0.46939	0.51514
	356.5	0.46938	0.51519
	356	0.46938	0.51525
	355.5	0.46939	0.51533
	355	0.46941	0.51542
	354.5	0.46944	0.51552
	354	0.46948	0.51562
	353.5	0.46954	0.51575
	353	0.46961	0.51588
	352.5	0.46968	0.51602
	352	0.46977	0.51617
	351.5	0.46987	0.51633
	351	0.46998	0.5165
	350.5	0.4701	0.51669
	350	0.47023	0.51688
	349.5	0.47037	0.51709
	349	0.47052	0.5173
	348.5	0.47067	0.51751
	348	0.47083	0.51773
	347.5	0.471	0.51797
	347	0.47118	0.5182
	346.5	0.47136	0.51845
	346	0.47154	0.51887
	345.5	0.47174	0.51931
	345	0.47193	0.51974
	344.5	0.47214	0.52019
	344	0.47235	0.52064
	343.5	0.47256	0.5211
	343	0.47278	0.52156
	342.5	0.473	0.52202
	342	0.47322	0.52248
	341.5	0.47344	0.52294
	341	0.47366	0.5234
	340.5	0.47388	0.52386
	340	0.4741	0.52431
	339.5	0.47432	0.52477
	339	0.47454	0.52522
	338.5	0.47475	0.52567
	338	0.47496	0.52611
	337.5	0.47517	0.52655
	337	0.47538	0.52698
	336.5	0.47558	0.52742
	336	0.47577	0.52784
	335.5	0.47596	0.52826
	335	0.47614	0.52867
	334.5	0.47632	0.52907
	334	0.47649	0.52947
	333.5	0.47666	0.52968
	333	0.47682	0.52989
	332.5	0.47697	0.53008
	332	0.47711	0.53027
	331.5	0.47724	0.53044
	331	0.47736	0.5306
	330.5	0.47748	0.53076
	330	0.47758	0.53089
	329.5	0.47768	0.53103
	329	0.47776	0.53115
	328.5	0.47784	0.53125
	328	0.4779	0.53135
	327.5	0.47796	0.53144
	327	0.47801	0.53151
	326.5	0.47805	0.53158
	326	0.47808	0.53163
	325.5	0.4781	0.53168
	325	0.47811	0.53171
	324.5	0.47811	0.53173
	324	0.4781	0.53173
	323.5	0.47808	0.53173
	323	0.47805	0.53172
	322.5	0.47801	0.53169
	322	0.47797	0.53166
	321.5	0.47791	0.53161
	321	0.47785	0.53155
	320.5	0.47778	0.53148
	320	0.4777	0.5314
	319.5	0.47761	0.53131
	319	0.47752	0.53121
	318.5	0.47742	--
	318	0.47732	--
	317.5	0.4772	--
	317	0.47708	--
	316.5	0.47696	--
	316	0.47684	--
	315.5	0.47671	--
	315	0.47657	--
	314.5	0.47643	--
	314	0.47628	--
	313.5	0.47613	--
	313	0.47598	--
	312.5	0.47582	--
	312	0.47566	--
	311.5	0.47549	--
	311	0.47532	--
	310.5	0.47515	--
	310	0.47497	--
	309.5	0.4748	--
	309	0.47461	--
	308.5	0.47443	--
	308	0.47424	--
	307.5	0.47404	--
	307	0.47384	--
	306.5	0.47364	--
	306	0.47343	--
	305.5	0.47323	--
	305	0.47304	--
	304.5	0.47285	--
	304	0.47267	--
	303.5	0.4725	--
	303	0.47233	--
	302.5	0.47217	--
	302	0.47201	--
	301.5	0.47187	--
	301	0.47173	--
	300.5	0.4716	--
	300	0.47148	--

## Sheet: Fig. 3
	Fig. 3b						Fig. 3c								Fig. 3d					Fig. 3e										Fig. 3f
		without pressure		with pressure				Tan delta								Relaxation time (μs)					CS+IL		AuNP		LD-ME		HD-ME			CS															CS + IL
	wavenumber (cm-1)	Absorbance (a.u.)	wavenumber (cm-1)	Absorbance (a.u.)			Frequency (Hz)	0kPa	10kPa	20kPa	40kPa	60kPa			Pressure	CS+IL	HD-ME			Pressure (kPa)	△C/C0	Pressure (kPa)	△C/C0	Pressure (kPa)	△C/C0	Pressure (kPa)	△C/C0				0 kPa		5 kPa		10 kPa		20 kPa		30 kPa		40 kPa		50 kPa			0 kPa		5 kPa
	3997.99	-0.0141	3997.99	-0.0157			1000000	4.49937	6.43049	7.20646	10.8803	11.5234			0	2.83593	2.61187			0	0	0	0	0.08163	0	0.02	0			Frequency (Hz)	S11 (dB)	Frequency (Hz)	S11 (dB)	Frequency (Hz)	S11 (dB)	Frequency (Hz)	S11 (dB)	Frequency (Hz)	S11 (dB)	Frequency (Hz)	S11 (dB)	Frequency (Hz)	S11 (dB)		Frequency (Hz)	S11 (dB)	Frequency (Hz)	S11 (dB)	Frequency (Hz)
	3996.06	-0.01494	3996.06	-0.01661			794330	5.26085	7.47341	8.32734	12.2169	12.7449			10	2.51187	2.09473			0	0.00287	0	-2.52891e-05	0.08163	0.0411	0.02	0.02474			10000	-0.10732	10000	-0.10727	10000	-0.10703	10000	-0.10692	10000	-0.10767	10000	-0.10714	10000	-0.1069		10000	-0.11283	10000	-0.11406	10000
	3994.13	-0.01576	3994.13	-0.0174			630960	5.6842	7.83545	8.64433	11.9329	12.2813			20	2.51187	1.80891			0	0.00257	0	1.23505e-05	0.08163	0.04088	0.02	0.02485			10067.9	-0.10748	10067.9	-0.10724	10067.9	-0.10699	10067.9	-0.10693	10067.9	-0.10748	10067.9	-0.10684	10067.9	-0.10692		10067.9	-0.11328	10067.9	-0.11393	10067.9
	3992.2	-0.01636	3992.2	-0.01796			501190	6.01747	8.067	8.82406	11.5706	11.7473			40	2.23552	1.35431			0	0.00239	0	-2.05841e-05	0.08163	0.04094	0.02	0.0248			10135.9	-0.10781	10135.9	-0.10765	10135.9	-0.10761	10135.9	-0.10731	10135.9	-0.10794	10135.9	-0.10748	10135.9	-0.10756		10135.9	-0.11374	10135.9	-0.11485	10135.9
	3990.27	-0.01637	3990.27	-0.01799			398110	6.12242	7.97375	8.67014	10.8719	10.92			60	2.23552	1.25892			0	0.00322	0	-5.88118e-06	0.04082	0.04122	0.02	0.02489			10203.8	-0.10767	10203.8	-0.10751	10203.8	-0.10723	10203.8	-0.10717	10203.8	-0.10801	10203.8	-0.10704	10203.8	-0.10712		10203.8	-0.11377	10203.8	-0.11486	10203.8
	3988.34	-0.0154	3988.34	-0.01705			316230	6.01175	7.62007	8.21927	9.90653	9.87746								0	0.00298	0	7.64553e-06	0.04082	0.0413	0.02	0.02489			10271.7	-0.10785	10271.7	-0.10762	10271.7	-0.10745	10271.7	-0.10735	10271.7	-0.10825	10271.7	-0.10743	10271.7	-0.10728		10271.7	-0.11401	10271.7	-0.11512	10271.7
	3986.42	-0.0146	3986.42	-0.01628			251190	5.70963	7.04798	7.5588	8.83208	8.76932								0	0.0031	0	7.64553e-06	0.04082	0.04154	0.02	0.02493			10339.6	-0.10787	10339.6	-0.10771	10339.6	-0.10753	10339.6	-0.1076	10339.6	-0.10835	10339.6	-0.10762	10339.6	-0.10738		10339.6	-0.11422	10339.6	-0.11517	10339.6
	3984.49	-0.01488	3984.49	-0.01654			199530	5.27333	6.35838	6.79201	7.74443	7.66906								0	0.00272	0	-2.23485e-05	0	0.04154	0.02	0.02502			10407.6	-0.10802	10407.6	-0.10786	10407.6	-0.10759	10407.6	-0.10747	10407.6	-0.10836	10407.6	-0.10765	10407.6	-0.10749		10407.6	-0.11431	10407.6	-0.11526	10407.6
	3982.56	-0.01544	3982.56	-0.017			158490	4.76354	5.63332	5.99821	6.72139	6.65534								0	0.00337	0	-1.29386e-05	0.04082	0.04164	0.02	0.02501			10475.5	-0.10815	10475.5	-0.10788	10475.5	-0.10765	10475.5	-0.10756	10475.5	-0.10847	10475.5	-0.10751	10475.5	-0.10752		10475.5	-0.11458	10475.5	-0.11573	10475.5
	3980.63	-0.0155	3980.63	-0.01697			125890	4.23823	4.93179	5.23306	5.79282	5.74492								0	0.00303	0	-1.94079e-05	0.08163	0.0417	0.02	0.02506			10543.4	-0.10791	10543.4	-0.10755	10543.4	-0.10747	10543.4	-0.10735	10543.4	-0.10795	10543.4	-0.10721	10543.4	-0.10731		10543.4	-0.11451	10543.4	-0.11553	10543.4
	3978.7	-0.01581	3978.7	-0.01729			100000	3.7401	4.22141	4.47496	4.87113	4.83815								0	0.00313	0	-8.23365e-06	0.04082	0.042	0.02	0.02501			10611.3	-0.10814	10611.3	-0.10791	10611.3	-0.10788	10611.3	-0.10784	10611.3	-0.10859	10611.3	-0.10796	10611.3	-0.10762		10611.3	-0.11489	10611.3	-0.11599	10611.3
	3976.77	-0.01724	3976.77	-0.01883			79433	3.26671	3.68802	3.90975	4.24269	4.23241								0	0.00334	0	1.17624e-05	0.04082	0.04204	0.02	0.02504			10679.3	-0.10792	10679.3	-0.10814	10679.3	-0.10781	10679.3	-0.1076	10679.3	-0.10868	10679.3	-0.10754	10679.3	-0.10765		10679.3	-0.11511	10679.3	-0.11624	10679.3
	3974.84	-0.01861	3974.84	-0.0203			63096	2.84165	3.17661	3.3629	3.63976	3.63861								0	0.00303	0	-2.52891e-05	0.08163	0.04206	0.02	0.02498			10747.2	-0.10846	10747.2	-0.1083	10747.2	-0.10793	10747.2	-0.10817	10747.2	-0.10876	10747.2	-0.1081	10747.2	-0.10799		10747.2	-0.11532	10747.2	-0.11651	10747.2
	3972.92	-0.01849	3972.92	-0.02023			50119	2.46665	2.73388	2.8902	3.12218	3.128								0	0.00325	0	-8.23365e-06	0.04082	0.04248	0.02	0.025			10815.1	-0.10825	10815.1	-0.10815	10815.1	-0.10783	10815.1	-0.10783	10815.1	-0.1087	10815.1	-0.10784	10815.1	-0.1078		10815.1	-0.1153	10815.1	-0.11659	10815.1
	3970.99	-0.01749	3970.99	-0.01926			39811	2.14172	2.35573	2.48571	2.68182	2.69276								0	0.00365	0	1.17624e-05	0.04082	0.04248	0.02	0.02505			10883	-0.10837	10883	-0.10802	10883	-0.10771	10883	-0.10775	10883	-0.10853	10883	-0.10769	10883	-0.10771		10883	-0.11553	10883	-0.11649	10883
	3969.06	-0.01636	3969.06	-0.0181			31623	1.86299	2.03349	2.14235	2.3093	2.32187								0	0.00324	0	-2.23485e-05	0.08163	0.04264	0.02	0.02505			10951	-0.10825	10951	-0.10795	10951	-0.1078	10951	-0.10772	10951	-0.10837	10951	-0.10763	10951	-0.10775		10951	-0.11528	10951	-0.1164	10951
	3967.13	-0.01546	3967.13	-0.01713			25119	1.62774	1.76325	1.85242	1.99454	2.00891								0	0.00317	0	-1.82316e-05	0.08163	0.04296	0.02	0.02513			11018.9	-0.10839	11018.9	-0.10816	11018.9	-0.10784	11018.9	-0.10795	11018.9	-0.10877	11018.9	-0.10816	11018.9	-0.10796		11018.9	-0.11554	11018.9	-0.11689	11018.9
	3965.2	-0.01572	3965.2	-0.01738			19953	1.43003	1.55421	1.60954	1.73174	1.74582								0	0.00336	0	2.17604e-05	0.04082	0.04288	0.02	0.0251			11086.8	-0.10835	11086.8	-0.10828	11086.8	-0.10806	11086.8	-0.10808	11086.8	-0.10881	11086.8	-0.10791	11086.8	-0.10787		11086.8	-0.11574	11086.8	-0.11718	11086.8
	3963.27	-0.01725	3963.27	-0.01899			15849	1.27764	1.36162	1.40849	1.5116	1.52432								0	0.00347	0	1.41148e-05	0.04082	0.04324	0.02	0.02522			11154.7	-0.10837	11154.7	-0.10831	11154.7	-0.10815	11154.7	-0.10793	11154.7	-0.10884	11154.7	-0.10824	11154.7	-0.10803		11154.7	-0.11632	11154.7	-0.11742	11154.7
	3961.34	-0.0183	3961.34	-0.0201			12589	1.13992	1.20394	1.24181	1.32917	1.34045								0	0.00326	0	5.58712e-05	0.04082	0.04342	0.02	0.02522			11222.7	-0.1084	11222.7	-0.10818	11222.7	-0.10803	11222.7	-0.10785	11222.7	-0.10875	11222.7	-0.10788	11222.7	-0.10787		11222.7	-0.11621	11222.7	-0.11747	11222.7
	3959.42	-0.01824	3959.42	-0.01999			10000	1.02916	1.07613	1.11125	1.17964	1.18865								0	0.00331	0	1.23505e-05	0.08163	0.04336	0.02	0.02527			11290.6	-0.10833	11290.6	-0.10817	11290.6	-0.10799	11290.6	-0.10774	11290.6	-0.10866	11290.6	-0.1078	11290.6	-0.10763		11290.6	-0.11622	11290.6	-0.1176	11290.6
	3957.49	-0.01801	3957.49	-0.01966			7943.3	0.94085	0.97343	0.99894	1.05712	1.06416								0	0.00334	0	5.23425e-05	0.08163	0.04362	0.02	0.02532			11358.5	-0.10871	11358.5	-0.10841	11358.5	-0.10826	11358.5	-0.10833	11358.5	-0.10883	11358.5	-0.108	11358.5	-0.10806		11358.5	-0.11678	11358.5	-0.11817	11358.5
	3955.56	-0.01785	3955.56	-0.01945			6309.6	0.87142	0.89211	0.90917	0.95847	0.96307								0	0.00329	0	3.35227e-05	0.04082	0.04366	0.02	0.02534			11426.4	-0.10875	11426.4	-0.10856	11426.4	-0.10839	11426.4	-0.1082	11426.4	-0.10899	11426.4	-0.10807	11426.4	-0.10819		11426.4	-0.11693	11426.4	-0.11831	11426.4
	3953.63	-0.01848	3953.63	-0.0201			5011.9	0.81771	0.82863	0.83855	0.87951	0.88429								0	0.0034	0	0.000586	0.04082	0.04388	0.02	0.02541			11494.4	-0.10877	11494.4	-0.10856	11494.4	-0.10834	11494.4	-0.10846	11494.4	-0.10904	11494.4	-0.10819	11494.4	-0.10815		11494.4	-0.11706	11494.4	-0.11848	11494.4
	3951.7	-0.02075	3951.7	-0.02256			3981.1	0.77693	0.78021	0.78389	0.81734	0.81964								0.02	0.00345	0	0.000581	0.04082	0.0442	0.02	0.02537			11562.3	-0.10896	11562.3	-0.10872	11562.3	-0.10856	11562.3	-0.10841	11562.3	-0.10932	11562.3	-0.10842	11562.3	-0.10841		11562.3	-0.11738	11562.3	-0.11879	11562.3
	3949.77	-0.0234	3949.77	-0.02545			3162.3	0.74684	0.74416	0.74265	0.76879	0.76927								0.02	0.01174	0	0.000542	0.04082	0.1663	0.02	0.02538			11630.2	-0.1087	11630.2	-0.10842	11630.2	-0.10846	11630.2	-0.10835	11630.2	-0.10903	11630.2	-0.10833	11630.2	-0.10832		11630.2	-0.11736	11630.2	-0.11868	11630.2
	3947.84	-0.02339	3947.84	-0.02548			2511.9	0.72522	0.71836	0.71246	0.73216	0.73085								0.04	0.01174	0	0.000624	0.08163	0.36846	0.02	0.02537			11698.1	-0.10887	11698.1	-0.10882	11698.1	-0.10868	11698.1	-0.10851	11698.1	-0.10922	11698.1	-0.10827	11698.1	-0.10845		11698.1	-0.11778	11698.1	-0.11922	11698.1
	3945.92	-0.02213	3945.92	-0.02405			1995.3	0.71103	0.70109	0.69136	0.70517	0.7023								0.02	0.01182	0	0.000591	0.28571	0.41654	0.02	0.0254			11766.1	-0.10911	11766.1	-0.10889	11766.1	-0.1085	11766.1	-0.10866	11766.1	-0.10915	11766.1	-0.10833	11766.1	-0.10837		11766.1	-0.11803	11766.1	-0.11947	11766.1
	3943.99	-0.02219	3943.99	-0.02402			1584.9	0.70294	0.69077	0.67799	0.68654	0.68203								0.02	0.01241	0	0.000647	0.32653	0.45398	0.02	0.02549			11834	-0.10877	11834	-0.1087	11834	-0.10841	11834	-0.10824	11834	-0.10904	11834	-0.10837	11834	-0.10851		11834	-0.11785	11834	-0.11938	11834
	3942.06	-0.02127	3942.06	-0.02313			1258.9	0.70004	0.68676	0.67068	0.67413	0.66857								0.02	0.01323	0	0.000646	0.2449	0.47702	0.02	0.02555			11901.9	-0.10906	11901.9	-0.10878	11901.9	-0.1085	11901.9	-0.10851	11901.9	-0.10897	11901.9	-0.10831	11901.9	-0.10835		11901.9	-0.1182	11901.9	-0.11978	11901.9
	3940.13	-0.01883	3940.13	-0.02064			1000	0.70339	0.68745	0.66954	0.66791	0.66108								0.04	0.01326	0	0.000682	0.20408	0.4964	0.02	0.02552			11969.8	-0.10887	11969.8	-0.10874	11969.8	-0.1085	11969.8	-0.10867	11969.8	-0.10929	11969.8	-0.10849	11969.8	-0.10847		11969.8	-0.11813	11969.8	-0.11989	11969.8
	3938.2	-0.01748	3938.2	-0.01912			794.33	0.71096	0.69292	0.67223	0.66631	0.65843								0.02	0.01333	0	0.000698	0.28571	0.51422	0.02	0.02549			12037.8	-0.10884	12037.8	-0.10856	12037.8	-0.10835	12037.8	-0.10823	12037.8	-0.10924	12037.8	-0.10821	12037.8	-0.10826		12037.8	-0.11849	12037.8	-0.12003	12037.8
	3936.27	-0.01835	3936.27	-0.01984			630.96	0.72294	0.70102	0.67893	0.66802	0.65919								0.02	0.01337	0	0.000668	0.2449	0.52616	0.02	0.02556			12105.7	-0.10912	12105.7	-0.10881	12105.7	-0.10864	12105.7	-0.10847	12105.7	-0.10924	12105.7	-0.10857	12105.7	-0.10834		12105.7	-0.11867	12105.7	-0.12044	12105.7
	3934.34	-0.0219	3934.34	-0.02351			501.19	0.73743	0.71218	0.68685	0.67216	0.66245								0.02	0.01342	0	0.000654	0.2449	0.5438	0.02	0.02552			12173.6	-0.10907	12173.6	-0.10903	12173.6	-0.10875	12173.6	-0.10864	12173.6	-0.10925	12173.6	-0.10842	12173.6	-0.10857		12173.6	-0.11887	12173.6	-0.12051	12173.6
	3932.42	-0.02615	3932.42	-0.02818			398.11	0.75208	0.72417	0.69631	0.6772	0.66625								0.02	0.01378	0	0.000689	0.2449	0.55716	0.02	0.02557			12241.6	-0.10906	12241.6	-0.10893	12241.6	-0.10881	12241.6	-0.10873	12241.6	-0.10944	12241.6	-0.10866	12241.6	-0.10859		12241.6	-0.11919	12241.6	-0.12089	12241.6
	3930.49	-0.02616	3930.49	-0.02838			316.23	0.76611	0.73493	0.70453	0.68086	0.66921								0.06	0.01375	0	0.000743	0.2449	0.56992	0.02	0.02564			12309.5	-0.10914	12309.5	-0.10892	12309.5	-0.10864	12309.5	-0.10862	12309.5	-0.10933	12309.5	-0.10858	12309.5	-0.10843		12309.5	-0.11914	12309.5	-0.12098	12309.5
	3928.56	-0.02345	3928.56	-0.02551			251.19	0.77687	0.74225	0.70962	0.68246	0.66903								0.06	0.0205	0	0.00108	0.2449	0.58502	0.02	0.02563			12377.4	-0.1093	12377.4	-0.10926	12377.4	-0.10875	12377.4	-0.10867	12377.4	-0.10965	12377.4	-0.10887	12377.4	-0.10881		12377.4	-0.11965	12377.4	-0.12167	12377.4
	3926.63	-0.02374	3926.63	-0.02578			199.53	0.78171	0.74418	0.71013	0.67935	0.66498								0.06	0.02165	0	0.00115	0.28571	0.5977	0.02	0.02728			12445.3	-0.10923	12445.3	-0.10901	12445.3	-0.10897	12445.3	-0.10868	12445.3	-0.10963	12445.3	-0.10876	12445.3	-0.10871		12445.3	-0.11977	12445.3	-0.12146	12445.3
	3924.7	-0.02598	3924.7	-0.02825			158.49	0.77896	0.73919	0.70397	0.67027	0.65492								0.06	0.02226	0	0.00119	0.28571	0.61114	0.02	0.02756			12513.3	-0.10939	12513.3	-0.10894	12513.3	-0.10894	12513.3	-0.10875	12513.3	-0.1096	12513.3	-0.10878	12513.3	-0.10867		12513.3	-0.11992	12513.3	-0.12193	12513.3
	3922.77	-0.02541	3922.77	-0.02769			125.89	0.76753	0.7257	0.69026	0.65452	0.63851								0.06	0.02289	0	0.00119	0.28571	0.62212	0.02	0.02786			12581.2	-0.10923	12581.2	-0.10917	12581.2	-0.10892	12581.2	-0.10886	12581.2	-0.10952	12581.2	-0.10867	12581.2	-0.10883		12581.2	-0.1204	12581.2	-0.12208	12581.2
	3920.84	-0.02442	3920.84	-0.02644			100	0.74613	0.70388	0.66849	0.63147	0.61494								0.06	0.02278	0	0.00119	0.2449	0.63302	0.02	0.02809			12649.1	-0.10955	12649.1	-0.10957	12649.1	-0.10926	12649.1	-0.10894	12649.1	-0.10994	12649.1	-0.1089	12649.1	-0.109		12649.1	-0.12063	12649.1	-0.12261	12649.1
	3918.92	-0.02573	3918.92	-0.02767			79.433	0.71627	0.67407	0.63947	0.60195	0.58535								0.06	0.02388	0	0.00122	0.28571	0.64618	0.02	0.02845			12717	-0.10935	12717	-0.10905	12717	-0.10874	12717	-0.10869	12717	-0.10965	12717	-0.10864	12717	-0.10874		12717	-0.12045	12717	-0.12239	12717
	3916.99	-0.0251	3916.99	-0.02708			63.096	0.67916	0.63697	0.60435	0.56672	0.55078								0.06	0.02343	0	0.00122	0.2449	0.65472	0.02	0.02849			12785	-0.10922	12785	-0.10883	12785	-0.10898	12785	-0.1087	12785	-0.10922	12785	-0.10862	12785	-0.10878		12785	-0.12059	12785	-0.12264	12785
	3915.06	-0.02062	3915.06	-0.02242			50.119	0.63456	0.59696	0.56531	0.52716	0.5114								0.06	0.02355	0	0.00124	0.28571	0.66238	0.02	0.02862			12852.9	-0.1096	12852.9	-0.10939	12852.9	-0.10913	12852.9	-0.10899	12852.9	-0.11009	12852.9	-0.10906	12852.9	-0.10902		12852.9	-0.12127	12852.9	-0.12344	12852.9
	3913.13	-0.01694	3913.13	-0.01848			39.811	0.58684	0.55009	0.52045	0.48465	0.46949								0.06	0.02408	0	0.0013	0.2449	0.66844	0.02	0.02864			12920.8	-0.10935	12920.8	-0.10918	12920.8	-0.10892	12920.8	-0.10872	12920.8	-0.10961	12920.8	-0.10878	12920.8	-0.10876		12920.8	-0.12107	12920.8	-0.12318	12920.8
	3911.2	-0.01591	3911.2	-0.01739			31.623	0.53777	0.50401	0.47667	0.44257	0.42828								0.06	0.02449	0	0.00133	0.2449	0.67442	0.02	0.02892			12988.7	-0.1097	12988.7	-0.10937	12988.7	-0.1091	12988.7	-0.10905	12988.7	-0.10974	12988.7	-0.109	12988.7	-0.10906		12988.7	-0.12151	12988.7	-0.12375	12988.7
	3909.27	-0.01764	3909.27	-0.01929			25.119	0.48787	0.45807	0.4328	0.40063	0.38768								0.06	0.02444	0	0.0013	0.2449	0.68226	0.02	0.02887			13056.7	-0.10949	13056.7	-0.10935	13056.7	-0.10916	13056.7	-0.10906	13056.7	-0.10972	13056.7	-0.10891	13056.7	-0.10888		13056.7	-0.12164	13056.7	-0.12371	13056.7
	3907.34	-0.02363	3907.34	-0.02563			19.953	0.44068	0.41446	0.39143	0.36151	0.34942								0.06	0.02523	0	0.00188	0.2449	0.68812	0.02	0.02906			13124.6	-0.1095	13124.6	-0.1094	13124.6	-0.10913	13124.6	-0.10917	13124.6	-0.10989	13124.6	-0.10897	13124.6	-0.10926		13124.6	-0.12175	13124.6	-0.12401	13124.6
	3905.41	-0.0346	3905.41	-0.03723			15.849	0.39587	0.37315	0.35227	0.32411	0.31305								0.06	0.02515	0	0.00196	0.28571	0.69348	0.02	0.02918			13192.5	-0.10984	13192.5	-0.10975	13192.5	-0.10965	13192.5	-0.10955	13192.5	-0.11033	13192.5	-0.10928	13192.5	-0.10949		13192.5	-0.12254	13192.5	-0.12469	13192.5
	3903.49	-0.04376	3903.49	-0.047			12.589	0.35463	0.33508	0.31569	0.28938	0.27996								0.06	0.02541	0	0.002	0.28571	0.69836	0.02	0.02932			13260.4	-0.10938	13260.4	-0.1095	13260.4	-0.10928	13260.4	-0.10918	13260.4	-0.1099	13260.4	-0.10897	13260.4	-0.10892		13260.4	-0.12224	13260.4	-0.12446	13260.4
	3901.56	-0.04319	3901.56	-0.04641			10	0.31756	0.30103	0.28276	0.25864	0.24983								0.06	0.0255	0	0.00202	0.2449	0.70364	0.02	0.0305			13328.4	-0.10951	13328.4	-0.10928	13328.4	-0.10905	13328.4	-0.10901	13328.4	-0.10975	13328.4	-0.10907	13328.4	-0.10895		13328.4	-0.12243	13328.4	-0.12468	13328.4
	3899.63	-0.03689	3899.63	-0.03971			7.9433	0.28397	0.27091	0.25419	0.23108	0.22277								0.06	0.02581	0	0.0021	0.2449	1.6813	0.02	0.03146			13396.3	-0.10979	13396.3	-0.10965	13396.3	-0.10939	13396.3	-0.10956	13396.3	-0.11005	13396.3	-0.10913	13396.3	-0.10933		13396.3	-0.12296	13396.3	-0.12518	13396.3
	3897.7	-0.0292	3897.7	-0.03161			6.3096	0.2548	0.24406	0.22868	0.20635	0.19846								0.06	0.02546	0	0.00206	0.44898	1.84314	0.02	0.0319			13464.2	-0.10975	13464.2	-0.10941	13464.2	-0.10917	13464.2	-0.10915	13464.2	-0.11	13464.2	-0.10922	13464.2	-0.10896		13464.2	-0.12286	13464.2	-0.12526	13464.2
	3895.77	-0.02602	3895.77	-0.02831			5.0119	0.22886	0.22029	0.20602	0.18435	0.17794								0.1	0.04505	0	0.00211	0.61224	1.96818	0.02	0.03211			13532.1	-0.10964	13532.1	-0.10958	13532.1	-0.10947	13532.1	-0.10946	13532.1	-0.11004	13532.1	-0.1093	13532.1	-0.10919		13532.1	-0.12329	13532.1	-0.12595	13532.1
	3893.84	-0.02873	3893.84	-0.03126			3.9811	0.20657	0.19971	0.18553	0.16634	0.15946								0.1	0.04856	0	0.00209	0.57143	2.04704	0.02	0.03209			13600.1	-0.10991	13600.1	-0.10957	13600.1	-0.10944	13600.1	-0.10938	13600.1	-0.11031	13600.1	-0.10914	13600.1	-0.10914		13600.1	-0.12346	13600.1	-0.12595	13600.1
	3891.91	-0.03141	3891.91	-0.03413			3.1623	0.18606	0.18103	0.1685	0.1485	0.14384								0.1	0.0516	0	0.0021	0.4898	2.11682	0.02	0.03225			13668	-0.10982	13668	-0.1095	13668	-0.10946	13668	-0.10954	13668	-0.11003	13668	-0.10933	13668	-0.10934		13668	-0.12385	13668	-0.12637	13668
	3889.99	-0.02824	3889.99	-0.0306			2.5119	0.16969	0.16411	0.15245	0.13658	0.12982								0.1	0.05244	0	0.00213	0.53061	2.16654	0.02	0.03248			13735.9	-0.10965	13735.9	-0.10965	13735.9	-0.10953	13735.9	-0.10943	13735.9	-0.11013	13735.9	-0.10948	13735.9	-0.10911		13735.9	-0.12393	13735.9	-0.12652	13735.9
	3888.06	-0.02701	3888.06	-0.02906			1.9953	0.1538	0.14978	0.1392	0.12418	0.11828								0.1	0.05394	0	0.00212	0.53061	2.2052	0.02	0.03253			13803.8	-0.10965	13803.8	-0.10954	13803.8	-0.10935	13803.8	-0.1093	13803.8	-0.10985	13803.8	-0.10922	13803.8	-0.10918		13803.8	-0.12408	13803.8	-0.12673	13803.8
	3886.13	-0.03075	3886.13	-0.03295			1.5849	0.14072	0.13614	0.12673	0.11383	0.10817								0.1	0.05506	0	0.00214	0.57143	2.24518	0.02	0.03271			13883.5	-0.10991	13883.5	-0.10981	13883.5	-0.10967	13883.5	-0.10955	13883.5	-0.11032	13883.5	-0.10939	13883.5	-0.10936		13883.5	-0.12487	13883.5	-0.12717	13883.5
	3884.2	-0.03434	3884.2	-0.03687			1.2589	0.12988	0.1262	0.11578	0.10419	0.09917								0.1	0.05589	0	0.00214	0.53061	2.2794	0.02	0.03276			13977.8	-0.10976	13977.8	-0.10941	13977.8	-0.10932	13977.8	-0.1093	13977.8	-0.11014	13977.8	-0.10916	13977.8	-0.10927		13977.8	-0.12473	13977.8	-0.12732	13977.8
	3882.27	-0.03437	3882.27	-0.03705			1	0.12082	0.11588	0.10796	0.09692	0.09282								0.1	0.05643	0	0.00217	0.4898	2.3136	0.02	0.03288			14072.1	-0.10992	14072.1	-0.10964	14072.1	-0.10942	14072.1	-0.10935	14072.1	-0.10999	14072.1	-0.10938	14072.1	-0.10934		14072.1	-0.12502	14072.1	-0.12775	14072.1
	3880.34	-0.0304	3880.34	-0.03298			0.79433	0.11289	0.10799	0.10086	0.09074	0.08711								0.1	0.057	0	0.00222	0.53061	2.33762	0.02	0.03291			14166.4	-0.10996	14166.4	-0.1097	14166.4	-0.10966	14166.4	-0.10949	14166.4	-0.11021	14166.4	-0.10947	14166.4	-0.1093		14166.4	-0.12561	14166.4	-0.12829	14166.4
	3878.41	-0.02533	3878.41	-0.0276			0.63096	0.10725	0.10185	0.09523	0.08602	0.08263								0.1	0.05741	0	0.0026	0.53061	2.35748	0.02	0.03296			14260.8	-0.11009	14260.8	-0.10973	14260.8	-0.10961	14260.8	-0.10956	14260.8	-0.11032	14260.8	-0.10951	14260.8	-0.10949		14260.8	-0.12584	14260.8	-0.1288	14260.8
	3876.49	-0.02516	3876.49	-0.02734			0.50119	0.10244	0.09647	0.09056	0.08212	0.07892								0.08	0.05802	0	0.00276	0.53061	2.38064	0.02	0.03299			14355.1	-0.11033	14355.1	-0.10996	14355.1	-0.10978	14355.1	-0.10967	14355.1	-0.11034	14355.1	-0.10967	14355.1	-0.1096		14355.1	-0.12651	14355.1	-0.12937	14355.1
	3874.56	-0.02991	3874.56	-0.03231			0.39811	0.10031	0.09293	0.08693	0.07923	0.07635								0.08	0.0585	0	0.00277	0.53061	2.39848	0.02	0.03306			14449.4	-0.11034	14449.4	-0.11004	14449.4	-0.1099	14449.4	-0.10988	14449.4	-0.11052	14449.4	-0.1097	14449.4	-0.10969		14449.4	-0.12691	14449.4	-0.13012	14449.4
	3872.63	-0.03663	3872.63	-0.03934			0.31623	0.09763	0.09034	0.08459	0.07731	0.07486								0.08	0.05889	0	0.00282	0.53061	2.42312	0.02	0.03501			14543.7	-0.1102	14543.7	-0.11009	14543.7	-0.11001	14543.7	-0.10989	14543.7	-0.11061	14543.7	-0.10977	14543.7	-0.10969		14543.7	-0.12696	14543.7	-0.13023	14543.7
	3870.7	-0.04046	3870.7	-0.04334			0.25119	0.09573	0.08903	0.0835	0.07629	0.07425								0.08	0.05959	0	0.00283	0.53061	2.4392	0.02	0.03499			14638	-0.1101	14638	-0.10991	14638	-0.10979	14638	-0.10973	14638	-0.11042	14638	-0.10956	14638	-0.10956		14638	-0.12735	14638	-0.1306	14638
	3868.77	-0.0381	3868.77	-0.04089			0.19953	0.0962	0.08836	0.08251	0.07586	0.07358								0.1	0.05979	0	0.00283	0.53061	2.45462	0.02	0.03544			14732.3	-0.11066	14732.3	-0.11019	14732.3	-0.11004	14732.3	-0.1101	14732.3	-0.11061	14732.3	-0.10987	14732.3	-0.10985		14732.3	-0.12807	14732.3	-0.13119	14732.3
	3866.84	-0.03717	3866.84	-0.03993			0.15849	0.09672	0.08904	0.08376	0.07687	0.07471								0.08	0.06027	0	0.00289	0.53061	2.47678	0.02	0.03599			14826.6	-0.11029	14826.6	-0.11001	14826.6	-0.10974	14826.6	-0.10979	14826.6	-0.11056	14826.6	-0.10965	14826.6	-0.10963		14826.6	-0.128	14826.6	-0.13137	14826.6
	3864.91	-0.04036	3864.91	-0.04346			0.12589	0.09901	0.09042	0.08508	0.07791	0.07593								0.08	0.06071	0	0.00291	0.53061	2.49152	0.02	0.03635			14920.9	-0.11035	14920.9	-0.11021	14920.9	-0.10992	14920.9	-0.1098	14920.9	-0.11065	14920.9	-0.10976	14920.9	-0.1099		14920.9	-0.1286	14920.9	-0.13202	14920.9
	3862.99	-0.03829	3862.99	-0.04154			0.1	0.09978	0.09252	0.08694	0.07968	0.07746								0.12	0.06136	0	0.00296	0.53061	2.50602	0.02	0.03671			15015.2	-0.11054	15015.2	-0.11027	15015.2	-0.11006	15015.2	-0.11001	15015.2	-0.11069	15015.2	-0.10975	15015.2	-0.10997		15015.2	-0.12902	15015.2	-0.13266	15015.2
	3861.06	-0.03139	3861.06	-0.03423																0.12	0.06999	0.02	0.00298	0.53061	2.5186	0.02	0.03714			15109.5	-0.11036	15109.5	-0.11034	15109.5	-0.11021	15109.5	-0.1101	15109.5	-0.11084	15109.5	-0.10996	15109.5	-0.1099		15109.5	-0.12965	15109.5	-0.13298	15109.5
	3859.13	-0.02983	3859.13	-0.03237																0.12	0.07353	0	0.00345	0.53061	2.52884	0.02	0.03745			15203.8	-0.11036	15203.8	-0.11038	15203.8	-0.11006	15203.8	-0.1101	15203.8	-0.11066	15203.8	-0.1101	15203.8	-0.10991		15203.8	-0.12958	15203.8	-0.13357	15203.8
	3857.2	-0.03536	3857.2	-0.03805																0.12	0.07605	0	0.0035	0.53061	2.54086	0.02	0.03761			15298.1	-0.11055	15298.1	-0.11037	15298.1	-0.11004	15298.1	-0.11009	15298.1	-0.11075	15298.1	-0.10985	15298.1	-0.1101		15298.1	-0.13037	15298.1	-0.13398	15298.1
	3855.27	-0.04663	3855.27	-0.04999																0.12	0.08228	0.02	0.00357	0.53061	2.55012	0.02	0.03787			15392.4	-0.11086	15392.4	-0.11046	15392.4	-0.11052	15392.4	-0.11028	15392.4	-0.11117	15392.4	-0.11031	15392.4	-0.11028		15392.4	-0.13096	15392.4	-0.13476	15392.4
	3853.34	-0.05421	3853.34	-0.05832																0.12	0.08323	0	0.00361	0.53061	2.81258	0.02	0.03806			15486.7	-0.11051	15486.7	-0.11022	15486.7	-0.11003	15486.7	-0.11012	15486.7	-0.11088	15486.7	-0.10998	15486.7	-0.10989		15486.7	-0.13105	15486.7	-0.1351	15486.7
	3851.41	-0.04229	3851.41	-0.04573																0.12	0.08506	0	0.00359	0.53061	3.91054	0.02	0.03813			15581	-0.11065	15581	-0.11048	15581	-0.11023	15581	-0.1102	15581	-0.11083	15581	-0.11012	15581	-0.11006		15581	-0.13157	15581	-0.13562	15581
	3849.49	-0.03121	3849.49	-0.03382																0.12	0.08481	0.02	0.00362	0.69388	4.35412	0.02	0.03821			15675.3	-0.11102	15675.3	-0.11079	15675.3	-0.11074	15675.3	-0.11069	15675.3	-0.11136	15675.3	-0.11037	15675.3	-0.11052		15675.3	-0.13237	15675.3	-0.13643	15675.3
	3847.56	-0.02654	3847.56	-0.02873																0.12	0.08652	0	0.00361	0.85714	4.66178	0.02	0.03838			15769.6	-0.11073	15769.6	-0.11057	15769.6	-0.11045	15769.6	-0.11041	15769.6	-0.11115	15769.6	-0.11033	15769.6	-0.11016		15769.6	-0.1325	15769.6	-0.13678	15769.6
	3845.63	-0.02776	3845.63	-0.02992																0.12	0.08657	0	0.00368	0.81633	4.82582	0.02	0.03855			15863.9	-0.11058	15863.9	-0.11065	15863.9	-0.11055	15863.9	-0.11021	15863.9	-0.11107	15863.9	-0.11021	15863.9	-0.11029		15863.9	-0.13281	15863.9	-0.13703	15863.9
	3843.7	-0.03384	3843.7	-0.03631																0.12	0.08739	0	0.00365	0.77551	4.95522	0.02	0.03863			15958.2	-0.11105	15958.2	-0.1108	15958.2	-0.11061	15958.2	-0.11053	15958.2	-0.11121	15958.2	-0.11031	15958.2	-0.11037		15958.2	-0.13351	15958.2	-0.13787	15958.2
	3841.77	-0.04259	3841.77	-0.04562																0.12	0.08831	0	0.00381	0.77551	5.04438	0.02	0.03858			16052.5	-0.11068	16052.5	-0.11069	16052.5	-0.11052	16052.5	-0.11033	16052.5	-0.11119	16052.5	-0.11038	16052.5	-0.1103		16052.5	-0.13379	16052.5	-0.13823	16052.5
	3839.84	-0.05161	3839.84	-0.05542																0.12	0.08879	0	0.004	0.81633	5.12094	0.02	0.03899			16146.9	-0.11088	16146.9	-0.11068	16146.9	-0.11046	16146.9	-0.1104	16146.9	-0.111	16146.9	-0.11037	16146.9	-0.11032		16146.9	-0.13434	16146.9	-0.13879	16146.9
	3837.91	-0.05265	3837.91	-0.05679																0.12	0.08971	0	0.00403	0.81633	5.20134	0.02	0.03875			16241.2	-0.11096	16241.2	-0.1106	16241.2	-0.11062	16241.2	-0.11045	16241.2	-0.11115	16241.2	-0.11028	16241.2	-0.11038		16241.2	-0.13489	16241.2	-0.13927	16241.2
	3835.99	-0.04424	3835.99	-0.04776																0.16	0.09793	0.02	0.00407	0.77551	5.25718	0.02	0.03903			16335.5	-0.11085	16335.5	-0.11082	16335.5	-0.11048	16335.5	-0.11055	16335.5	-0.11111	16335.5	-0.11042	16335.5	-0.11035		16335.5	-0.13535	16335.5	-0.14005	16335.5
	3834.06	-0.03704	3834.06	-0.03989																0.16	0.10251	0.02	0.00408	0.77551	5.30368	0.02	0.03904			16429.8	-0.111	16429.8	-0.11095	16429.8	-0.11069	16429.8	-0.11062	16429.8	-0.1115	16429.8	-0.11068	16429.8	-0.11069		16429.8	-0.13589	16429.8	-0.14071	16429.8
	3832.13	-0.0321	3832.13	-0.03464																0.16	0.10341	0.02	0.00559	0.81633	5.34076	0.02	0.03911			16524.1	-0.11117	16524.1	-0.11086	16524.1	-0.11075	16524.1	-0.11057	16524.1	-0.11123	16524.1	-0.1106	16524.1	-0.11051		16524.1	-0.13628	16524.1	-0.14107	16524.1
	3830.2	-0.02965	3830.2	-0.03214																0.16	0.10602	0.02	0.00563	0.77551	5.37592	0.02	0.03917			16618.4	-0.11123	16618.4	-0.11101	16618.4	-0.11091	16618.4	-0.11069	16618.4	-0.11157	16618.4	-0.11067	16618.4	-0.11062		16618.4	-0.1369	16618.4	-0.14187	16618.4
	3828.27	-0.03059	3828.27	-0.03317																0.16	0.10703	0.02	0.00569	0.77551	5.41502	0.02	0.03921			16712.7	-0.11118	16712.7	-0.11094	16712.7	-0.11081	16712.7	-0.1107	16712.7	-0.11141	16712.7	-0.11068	16712.7	-0.11059		16712.7	-0.13751	16712.7	-0.1424	16712.7
	3826.34	-0.03326	3826.34	-0.03597																0.14	0.1078	0.02	0.00577	0.77551	5.44618	0.02	0.0408			16807	-0.11112	16807	-0.11099	16807	-0.11077	16807	-0.11062	16807	-0.11131	16807	-0.1106	16807	-0.11058		16807	-0.13759	16807	-0.14294	16807
	3824.41	-0.03662	3824.41	-0.03941																0.14	0.10916	0.02	0.00573	0.77551	5.48052	0.02	0.04083			16901.3	-0.11101	16901.3	-0.11102	16901.3	-0.1107	16901.3	-0.11074	16901.3	-0.11155	16901.3	-0.11068	16901.3	-0.1106		16901.3	-0.13838	16901.3	-0.14363	16901.3
	3822.49	-0.04259	3822.49	-0.04564																0.16	0.1112	0	0.00587	0.77551	5.50786	0.02	0.04108			16995.6	-0.11125	16995.6	-0.1111	16995.6	-0.11105	16995.6	-0.11079	16995.6	-0.11169	16995.6	-0.11084	16995.6	-0.11064		16995.6	-0.13904	16995.6	-0.14446	16995.6
	3820.56	-0.04747	3820.56	-0.05098																0.14	0.11182	0	0.00583	0.77551	5.5318	0.02	0.04117			17089.9	-0.11122	17089.9	-0.11107	17089.9	-0.11092	17089.9	-0.11094	17089.9	-0.11158	17089.9	-0.11062	17089.9	-0.11086		17089.9	-0.13954	17089.9	-0.14484	17089.9
	3818.63	-0.04525	3818.63	-0.04881																0.14	0.11248	0	0.00592	0.77551	5.55794	0.02	0.04147			17184.2	-0.11132	17184.2	-0.1111	17184.2	-0.11097	17184.2	-0.11101	17184.2	-0.11163	17184.2	-0.11076	17184.2	-0.11101		17184.2	-0.13984	17184.2	-0.14565	17184.2
	3816.7	-0.03926	3816.7	-0.0425																0.14	0.1135	0	0.00588	0.77551	5.57788	0.02	0.04138			17278.5	-0.11148	17278.5	-0.1113	17278.5	-0.11123	17278.5	-0.11121	17278.5	-0.11191	17278.5	-0.11118	17278.5	-0.11106		17278.5	-0.14065	17278.5	-0.14652	17278.5
	3814.77	-0.0294	3814.77	-0.03202																0.14	0.11597	0	0.00592	0.77551	5.59778	0.02	0.04151			17372.8	-0.1114	17372.8	-0.11111	17372.8	-0.11097	17372.8	-0.11096	17372.8	-0.11169	17372.8	-0.11087	17372.8	-0.11095		17372.8	-0.1411	17372.8	-0.14686	17372.8
	3812.84	-0.0228	3812.84	-0.02486																0.14	0.1168	0.02	0.00595	0.77551	5.61624	0.02	0.04163			17467.1	-0.11159	17467.1	-0.1114	17467.1	-0.1112	17467.1	-0.11111	17467.1	-0.11195	17467.1	-0.11116	17467.1	-0.11109		17467.1	-0.14196	17467.1	-0.14767	17467.1
	3810.91	-0.02201	3810.91	-0.02388																0.14	0.11677	0.02	0.00594	0.77551	5.63432	0.02	0.04176			17561.4	-0.11149	17561.4	-0.11132	17561.4	-0.11093	17561.4	-0.11101	17561.4	-0.11174	17561.4	-0.11089	17561.4	-0.11109		17561.4	-0.14223	17561.4	-0.14837	17561.4
	3808.99	-0.02595	3808.99	-0.02808																0.18	0.13332	0.02	0.00594	0.77551	5.6553	0.02	0.04193			17655.7	-0.11147	17655.7	-0.11147	17655.7	-0.11099	17655.7	-0.11104	17655.7	-0.11196	17655.7	-0.11102	17655.7	-0.11114		17655.7	-0.14289	17655.7	-0.149	17655.7
	3807.06	-0.03195	3807.06	-0.03459																0.2	0.13729	0.02	0.00596	0.81633	5.67178	0.02	0.04223			17750	-0.11149	17750	-0.11132	17750	-0.11115	17750	-0.11106	17750	-0.11176	17750	-0.11086	17750	-0.11106		17750	-0.14339	17750	-0.14972	17750
	3805.13	-0.03587	3805.13	-0.03875																0.18	0.13829	0.02	0.00598	0.77551	5.69298	0.02	0.04233			17844.3	-0.11138	17844.3	-0.11144	17844.3	-0.11121	17844.3	-0.11097	17844.3	-0.11182	17844.3	-0.11111	17844.3	-0.11112		17844.3	-0.14396	17844.3	-0.15049	17844.3
	3803.2	-0.0403	3803.2	-0.04334																0.18	0.13976	0	0.00604	0.77551	6.45596	0.02	0.0423			17938.6	-0.11145	17938.6	-0.11119	17938.6	-0.11103	17938.6	-0.11109	17938.6	-0.11171	17938.6	-0.11107	17938.6	-0.11094		17938.6	-0.14445	17938.6	-0.15109	17938.6
	3801.27	-0.04322	3801.27	-0.04653																0.18	0.14274	0	0.00603	0.77551	6.90936	0.02	0.04264			18033	-0.11161	18033	-0.11152	18033	-0.11137	18033	-0.11109	18033	-0.11178	18033	-0.11107	18033	-0.11098		18033	-0.14515	18033	-0.15183	18033
	3799.34	-0.03941	3799.34	-0.04257																0.18	0.14357	0.02	0.00908	1.10204	7.20402	0.02	0.04243			18127.3	-0.11166	18127.3	-0.11146	18127.3	-0.11122	18127.3	-0.11122	18127.3	-0.11196	18127.3	-0.11104	18127.3	-0.11105		18127.3	-0.14565	18127.3	-0.15265	18127.3
	3797.41	-0.03371	3797.41	-0.03646																0.18	0.14856	0.02	0.00965	1.22449	7.4433	0.02	0.0427			18221.6	-0.11176	18221.6	-0.11143	18221.6	-0.11147	18221.6	-0.11139	18221.6	-0.112	18221.6	-0.11118	18221.6	-0.11129		18221.6	-0.14649	18221.6	-0.1534	18221.6
	3795.48	-0.02605	3795.48	-0.02827																0.18	0.14898	0.02	0.00975	1.26531	7.65086	0.02	0.04282			18315.9	-0.11175	18315.9	-0.11157	18315.9	-0.11137	18315.9	-0.11131	18315.9	-0.11212	18315.9	-0.11116	18315.9	-0.11122		18315.9	-0.14722	18315.9	-0.15425	18315.9
	3793.56	-0.01993	3793.56	-0.02171																0.18	0.15052	0.02	0.00999	1.22449	7.76966	0.02	0.04303			18410.2	-0.1118	18410.2	-0.11169	18410.2	-0.11151	18410.2	-0.11139	18410.2	-0.11203	18410.2	-0.11129	18410.2	-0.11125		18410.2	-0.14766	18410.2	-0.15512	18410.2
	3791.63	-0.01771	3791.63	-0.01928																0.18	0.15652	0.02	0.01012	1.26531	7.87376	0.02	0.0434			18504.5	-0.11205	18504.5	-0.11181	18504.5	-0.11179	18504.5	-0.11151	18504.5	-0.11226	18504.5	-0.11153	18504.5	-0.11135		18504.5	-0.14848	18504.5	-0.15608	18504.5
	3789.7	-0.01827	3789.7	-0.01978																0.16	0.15891	0.02	0.01015	1.18367	7.95668	0.02	0.04332			18598.8	-0.11191	18598.8	-0.11166	18598.8	-0.11163	18598.8	-0.1115	18598.8	-0.11225	18598.8	-0.11146	18598.8	-0.11135		18598.8	-0.14907	18598.8	-0.15655	18598.8
	3787.77	-0.0211	3787.77	-0.02273																0.16	0.16013	0.02	0.01021	1.14286	8.02632	0.02	0.04362			18693.1	-0.11212	18693.1	-0.11182	18693.1	-0.1117	18693.1	-0.11141	18693.1	-0.11226	18693.1	-0.11147	18693.1	-0.11148		18693.1	-0.1499	18693.1	-0.15732	18693.1
	3785.84	-0.0245	3785.84	-0.02636																0.16	0.16037	0.02	0.01036	1.18367	8.0984	0.02	0.04356			18787.4	-0.11211	18787.4	-0.11201	18787.4	-0.11172	18787.4	-0.11158	18787.4	-0.11247	18787.4	-0.11165	18787.4	-0.11147		18787.4	-0.15053	18787.4	-0.15841	18787.4
	3783.91	-0.02494	3783.91	-0.02691																0.18	0.16325	0.02	0.01042	1.18367	8.15558	0.02	0.04407			18881.7	-0.11218	18881.7	-0.11186	18881.7	-0.11187	18881.7	-0.11148	18881.7	-0.11244	18881.7	-0.11173	18881.7	-0.11169		18881.7	-0.15111	18881.7	-0.15928	18881.7
	3781.98	-0.02449	3781.98	-0.02644																0.16	0.16468	0.02	0.01054	1.18367	8.20966	0.02	0.04491			18976	-0.11222	18976	-0.11202	18976	-0.11172	18976	-0.1116	18976	-0.1123	18976	-0.11173	18976	-0.11161		18976	-0.15154	18976	-0.15997	18976
	3780.06	-0.02531	3780.06	-0.02733																0.18	0.16463	0	0.0106	1.22449	8.25262	0.02	0.04486			19070.3	-0.1121	19070.3	-0.11221	19070.3	-0.11199	19070.3	-0.11186	19070.3	-0.11253	19070.3	-0.11187	19070.3	-0.11188		19070.3	-0.15275	19070.3	-0.16106	19070.3
	3778.13	-0.0232	3778.13	-0.02523																0.22	0.16673	0.02	0.01066	1.18367	8.28914	0.02	0.04501			19164.6	-0.11195	19164.6	-0.11199	19164.6	-0.11172	19164.6	-0.11174	19164.6	-0.11258	19164.6	-0.11169	19164.6	-0.11183		19164.6	-0.15311	19164.6	-0.16179	19164.6
	3776.2	-0.01939	3776.2	-0.02128																0.22	0.18524	0	0.01063	1.14286	8.32764	0.02	0.04521			19275.2	-0.1123	19275.2	-0.11208	19275.2	-0.11189	19275.2	-0.11194	19275.2	-0.11284	19275.2	-0.11183	19275.2	-0.11188		19275.2	-0.15418	19275.2	-0.16297	19275.2
	3774.27	-0.0191	3774.27	-0.02089																0.22	0.19123	0	0.01075	1.18367	8.35838	0.02	0.04541			19406.6	-0.11236	19406.6	-0.11205	19406.6	-0.11198	19406.6	-0.11182	19406.6	-0.11263	19406.6	-0.11192	19406.6	-0.11175		19406.6	-0.15525	19406.6	-0.1642	19406.6
	3772.34	-0.02329	3772.34	-0.02515																0.22	0.19335	0	0.0108	1.14286	8.39374	0.02	0.04565			19537.9	-0.11211	19537.9	-0.11223	19537.9	-0.11195	19537.9	-0.11194	19537.9	-0.1127	19537.9	-0.11187	19537.9	-0.11183		19537.9	-0.15603	19537.9	-0.16533	19537.9
	3770.41	-0.02918	3770.41	-0.03131																0.22	0.19764	0.02	0.01076	1.14286	8.42626	0.02	0.04568			19669.2	-0.11223	19669.2	-0.11208	19669.2	-0.11205	19669.2	-0.11188	19669.2	-0.11266	19669.2	-0.11184	19669.2	-0.11178		19669.2	-0.15705	19669.2	-0.1666	19669.2
	3768.48	-0.03129	3768.48	-0.03364																0.22	0.2004	0.02	0.01086	1.18367	8.4525	0.02	0.04598			19800.6	-0.11255	19800.6	-0.11239	19800.6	-0.11204	19800.6	-0.11199	19800.6	-0.11292	19800.6	-0.11204	19800.6	-0.11206		19800.6	-0.15853	19800.6	-0.168	19800.6
	3766.56	-0.03013	3766.56	-0.03247																0.22	0.20162	0.02	0.01086	1.18367	8.48092	0.02	0.04605			19931.9	-0.11258	19931.9	-0.11229	19931.9	-0.11216	19931.9	-0.11213	19931.9	-0.1129	19931.9	-0.11212	19931.9	-0.11194		19931.9	-0.15952	19931.9	-0.16938	19931.9
	3764.63	-0.02811	3764.63	-0.03023																0.22	0.20264	0.04	0.011	1.18367	8.49992	0.02	0.04608			20063.2	-0.11258	20063.2	-0.11244	20063.2	-0.1122	20063.2	-0.11236	20063.2	-0.11286	20063.2	-0.11222	20063.2	-0.11206		20063.2	-0.16059	20063.2	-0.17074	20063.2
	3762.7	-0.02742	3762.7	-0.02937																0.22	0.20538	0.02	0.01145	1.14286	8.52614	0.02	0.04621			20194.5	-0.1128	20194.5	-0.11256	20194.5	-0.11253	20194.5	-0.11224	20194.5	-0.1131	20194.5	-0.11224	20194.5	-0.11226		20194.5	-0.16165	20194.5	-0.17224	20194.5
	3760.77	-0.03076	3760.77	-0.03282																0.22	0.20711	0.02	0.01151	1.14286	8.5514	0.02	0.04634			20325.9	-0.11257	20325.9	-0.11254	20325.9	-0.11221	20325.9	-0.1122	20325.9	-0.11298	20325.9	-0.11231	20325.9	-0.11234		20325.9	-0.1628	20325.9	-0.17337	20325.9
	3758.84	-0.03571	3758.84	-0.03806																0.22	0.20745	0.02	0.01155	1.18367	8.5732	0.02	0.0465			20457.2	-0.11268	20457.2	-0.11259	20457.2	-0.11227	20457.2	-0.11229	20457.2	-0.11292	20457.2	-0.11218	20457.2	-0.11208		20457.2	-0.16395	20457.2	-0.17491	20457.2
	3756.91	-0.03733	3756.91	-0.03984																0.22	0.20776	0.02	0.01164	1.22449	8.5732	0.02	0.04653			20588.5	-0.11292	20588.5	-0.11261	20588.5	-0.11253	20588.5	-0.11227	20588.5	-0.11306	20588.5	-0.11228	20588.5	-0.1123		20588.5	-0.16519	20588.5	-0.17654	20588.5
	3754.98	-0.03986	3754.98	-0.0426																0.2	0.20899	0.02	0.01166	1.18367	8.60124	0.02	0.04666			20719.8	-0.11288	20719.8	-0.11284	20719.8	-0.11265	20719.8	-0.11264	20719.8	-0.11333	20719.8	-0.11257	20719.8	-0.11263		20719.8	-0.16647	20719.8	-0.17792	20719.8
	3753.06	-0.0492	3753.06	-0.05258																0.2	0.20999	0.02	0.01176	1.14286	9.90728	0.02	0.0468			20851.2	-0.11314	20851.2	-0.11278	20851.2	-0.11265	20851.2	-0.11258	20851.2	-0.11342	20851.2	-0.1124	20851.2	-0.11257		20851.2	-0.16757	20851.2	-0.17963	20851.2
	3751.13	-0.06411	3751.13	-0.06871																0.22	0.21092	0.02	0.01177	1.22449	10.5934	0.02	0.04672			20982.5	-0.11309	20982.5	-0.11294	20982.5	-0.11265	20982.5	-0.11274	20982.5	-0.11353	20982.5	-0.11277	20982.5	-0.1126		20982.5	-0.169	20982.5	-0.18119	20982.5
	3749.2	-0.06446	3749.2	-0.06955																0.2	0.21174	0.02	0.01184	1.71429	10.9358	0.02	0.04684			21113.8	-0.11311	21113.8	-0.11308	21113.8	-0.11287	21113.8	-0.11265	21113.8	-0.11351	21113.8	-0.11274	21113.8	-0.11258		21113.8	-0.17014	21113.8	-0.18282	21113.8
	3747.27	-0.05827	3747.27	-0.06291																0.2	0.21257	0.02	0.01183	1.83673	11.2268	0.02	0.04679			21245.1	-0.11325	21245.1	-0.11298	21245.1	-0.11277	21245.1	-0.11278	21245.1	-0.11371	21245.1	-0.11276	21245.1	-0.11279		21245.1	-0.17147	21245.1	-0.18446	21245.1
	3745.34	-0.05242	3745.34	-0.05658																0.2	0.21276	0.02	0.01274	1.91837	11.4647	0.02	0.04701			21376.5	-0.11313	21376.5	-0.11304	21376.5	-0.11299	21376.5	-0.11286	21376.5	-0.1137	21376.5	-0.11283	21376.5	-0.11277		21376.5	-0.17267	21376.5	-0.18592	21376.5
	3743.41	-0.04335	3743.41	-0.04709																0.2	0.21336	0.02	0.01278	1.87755	11.6271	0.02	0.04718			21507.8	-0.11351	21507.8	-0.11328	21507.8	-0.11307	21507.8	-0.11298	21507.8	-0.11371	21507.8	-0.11302	21507.8	-0.11299		21507.8	-0.17423	21507.8	-0.18773	21507.8
	3741.48	-0.03795	3741.48	-0.04138																0.2	0.2151	0.02	0.0129	1.79592	11.7805	0.02	0.04722			21639.1	-0.11323	21639.1	-0.113	21639.1	-0.11297	21639.1	-0.1128	21639.1	-0.1136	21639.1	-0.11288	21639.1	-0.11276		21639.1	-0.1754	21639.1	-0.18918	21639.1
	3739.56	-0.03786	3739.56	-0.04116																0.2	0.21582	0.02	0.01301	1.79592	11.8944	0.02	0.04745			21770.5	-0.11332	21770.5	-0.11325	21770.5	-0.11299	21770.5	-0.1129	21770.5	-0.11371	21770.5	-0.1129	21770.5	-0.113		21770.5	-0.17673	21770.5	-0.1909	21770.5
	3737.63	-0.04208	3737.63	-0.04576																0.2	0.21718	0.02	0.01305	1.87755	11.9718	0.02	0.04761			21901.8	-0.11369	21901.8	-0.11347	21901.8	-0.11334	21901.8	-0.11312	21901.8	-0.11399	21901.8	-0.11305	21901.8	-0.11303		21901.8	-0.17834	21901.8	-0.19287	21901.8
	3735.7	-0.04553	3735.7	-0.05025																0.2	0.22974	0.02	0.01303	1.87755	12.0712	0.02	0.04763			22033.1	-0.1137	22033.1	-0.11346	22033.1	-0.11342	22033.1	-0.11314	22033.1	-0.11391	22033.1	-0.11322	22033.1	-0.11335		22033.1	-0.1799	22033.1	-0.19467	22033.1
	3733.77	-0.03557	3733.77	-0.04056																0.26	0.23534	0.02	0.01312	1.83673	12.1455	0.02	0.04867			22164.4	-0.11347	22164.4	-0.11326	22164.4	-0.11311	22164.4	-0.11307	22164.4	-0.11371	22164.4	-0.11301	22164.4	-0.11316		22164.4	-0.18096	22164.4	-0.19612	22164.4
	3731.84	-0.02074	3731.84	-0.02495																0.26	0.23696	0.02	0.01308	1.7551	12.2263	0.02	0.04477			22295.8	-0.11374	22295.8	-0.1134	22295.8	-0.11351	22295.8	-0.11335	22295.8	-0.11406	22295.8	-0.11331	22295.8	-0.11322		22295.8	-0.1827	22295.8	-0.19831	22295.8
	3729.91	-0.01298	3729.91	-0.01661																0.26	0.23921	0.02	0.01318	1.83673	12.2897	0.02	0.04502			22427.1	-0.11374	22427.1	-0.11348	22427.1	-0.11332	22427.1	-0.1133	22427.1	-0.11409	22427.1	-0.11328	22427.1	-0.11323		22427.1	-0.18401	22427.1	-0.20003	22427.1
	3727.98	-0.01283	3727.98	-0.01633																0.26	0.2416	0.02	0.01439	1.87755	12.3488	0.02	0.04514			22558.4	-0.11393	22558.4	-0.11382	22558.4	-0.11346	22558.4	-0.11361	22558.4	-0.11424	22558.4	-0.11341	22558.4	-0.11336		22558.4	-0.18565	22558.4	-0.20201	22558.4
	3726.06	-0.01734	3726.06	-0.02102																0.26	0.24422	0.02	0.01439	1.83673	12.4195	0.02	0.04551			22689.7	-0.11381	22689.7	-0.11379	22689.7	-0.11368	22689.7	-0.1136	22689.7	-0.11423	22689.7	-0.1134	22689.7	-0.11353		22689.7	-0.18726	22689.7	-0.20389	22689.7
	3724.13	-0.02018	3724.13	-0.02394																0.26	0.24599	0.02	0.01445	1.79592	12.4623	0.02	0.04543			22821.1	-0.11396	22821.1	-0.11386	22821.1	-0.11368	22821.1	-0.11364	22821.1	-0.11426	22821.1	-0.11362	22821.1	-0.11359		22821.1	-0.18879	22821.1	-0.20593	22821.1
	3722.2	-0.01891	3722.2	-0.02238																0.26	0.24745	0.02	0.01458	1.79592	12.5153	0.02	0.04582			22952.4	-0.11421	22952.4	-0.11402	22952.4	-0.11392	22952.4	-0.11372	22952.4	-0.11453	22952.4	-0.1138	22952.4	-0.11373		22952.4	-0.19037	22952.4	-0.208	22952.4
	3720.27	-0.01696	3720.27	-0.01994																0.24	0.24795	0.02	0.01458	1.79592	12.5655	0.02	0.04593			23083.7	-0.1142	23083.7	-0.11405	23083.7	-0.11394	23083.7	-0.1137	23083.7	-0.11449	23083.7	-0.11376	23083.7	-0.11371		23083.7	-0.19194	23083.7	-0.20992	23083.7
	3718.34	-0.0168	3718.34	-0.0194																0.26	0.24898	0.02	0.01462	1.83673	12.6051	0.02	0.04618			23215	-0.11451	23215	-0.11429	23215	-0.1142	23215	-0.1141	23215	-0.11498	23215	-0.11397	23215	-0.11399		23215	-0.19386	23215	-0.21223	23215
	3716.41	-0.01947	3716.41	-0.02189																0.24	0.24981	0.02	0.01472	1.79592	12.6562	0.02	0.04615			23346.4	-0.11441	23346.4	-0.11438	23346.4	-0.1142	23346.4	-0.11408	23346.4	-0.11486	23346.4	-0.11396	23346.4	-0.114		23346.4	-0.19543	23346.4	-0.21412	23346.4
	3714.48	-0.02545	3714.48	-0.02788																0.24	0.25018	0.02	0.01481	1.79592	12.6931	0.02	0.04645			23477.7	-0.11465	23477.7	-0.11454	23477.7	-0.11424	23477.7	-0.11428	23477.7	-0.11513	23477.7	-0.11417	23477.7	-0.11407		23477.7	-0.19721	23477.7	-0.21645	23477.7
	3712.55	-0.03368	3712.55	-0.03656																0.24	0.2507	0.02	0.01485	1.83673	12.7342	0.02	0.04644			23609	-0.11459	23609	-0.11463	23609	-0.11423	23609	-0.11412	23609	-0.11494	23609	-0.11412	23609	-0.11411		23609	-0.19892	23609	-0.2185	23609
	3710.63	-0.03189	3710.63	-0.03549																0.24	0.24854	0.02	0.01478	1.79592	12.7776	0.02	0.04675			23740.3	-0.11463	23740.3	-0.11445	23740.3	-0.11442	23740.3	-0.11435	23740.3	-0.1152	23740.3	-0.11423	23740.3	-0.11408		23740.3	-0.20069	23740.3	-0.22066	23740.3
	3708.7	-0.01877	3708.7	-0.0222																0.24	0.24952	0.02	0.01484	1.79592	12.8106	0.02	0.04697			23871.7	-0.11438	23871.7	-0.11432	23871.7	-0.11421	23871.7	-0.11401	23871.7	-0.11496	23871.7	-0.11409	23871.7	-0.11417		23871.7	-0.2022	23871.7	-0.22283	23871.7
	3706.77	-0.01104	3706.77	-0.01391																0.24	0.2496	0.02	0.01497	1.83673	12.845	0.02	0.04713			24003	-0.11455	24003	-0.11452	24003	-0.11412	24003	-0.11425	24003	-0.1151	24003	-0.11411	24003	-0.11405		24003	-0.20391	24003	-0.22512	24003
	3704.84	-0.00939	3704.84	-0.01187																0.24	0.24903	0.02	0.0149	1.79592	14.8201	0.02	0.04717			24134.3	-0.11487	24134.3	-0.11484	24134.3	-0.11461	24134.3	-0.11467	24134.3	-0.11536	24134.3	-0.11442	24134.3	-0.11441		24134.3	-0.20607	24134.3	-0.22767	24134.3
	3702.91	-0.01108	3702.91	-0.01336																0.24	0.24897	0.02	0.01497	1.7551	16.1152	0.02	0.04725			24265.7	-0.11475	24265.7	-0.11477	24265.7	-0.11451	24265.7	-0.11446	24265.7	-0.11526	24265.7	-0.11447	24265.7	-0.11445		24265.7	-0.20768	24265.7	-0.22984	24265.7
	3700.98	-0.01102	3700.98	-0.01323																0.24	0.24941	0.02	0.01501	2.4898	16.6961	0.02	0.04746			24397	-0.11493	24397	-0.11482	24397	-0.1147	24397	-0.11457	24397	-0.11529	24397	-0.11448	24397	-0.11462		24397	-0.2097	24397	-0.23223	24397
	3699.05	-0.00864	3699.05	-0.01081																0.24	0.24985	0.02	0.01508	2.81633	17.1477	0.02	0.04725			24528.3	-0.1148	24528.3	-0.11464	24528.3	-0.11447	24528.3	-0.11446	24528.3	-0.11514	24528.3	-0.11441	24528.3	-0.11437		24528.3	-0.21127	24528.3	-0.23441	24528.3
	3697.13	-0.00842	3697.13	-0.01066																0.24	0.25129	0.02	0.0152	2.65306	17.4838	0.02	0.04742			24659.6	-0.11534	24659.6	-0.11509	24659.6	-0.11501	24659.6	-0.11506	24659.6	-0.11564	24659.6	-0.11486	24659.6	-0.11489		24659.6	-0.21368	24659.6	-0.23753	24659.6
	3695.2	-0.01125	3695.2	-0.01373																0.3	0.25701	0.02	0.0152	2.57143	17.7235	0.02	0.04755			24791	-0.11533	24791	-0.11502	24791	-0.11498	24791	-0.11483	24791	-0.11551	24791	-0.11478	24791	-0.11479		24791	-0.21543	24791	-0.2397	24791
	3693.27	-0.01752	3693.27	-0.02048																0.3	0.26603	0.02	0.01526	2.57143	17.9123	0.02	0.04764			24922.3	-0.11536	24922.3	-0.11527	24922.3	-0.11501	24922.3	-0.115	24922.3	-0.11577	24922.3	-0.11495	24922.3	-0.11505		24922.3	-0.21772	24922.3	-0.24236	24922.3
	3691.34	-0.02923	3691.34	-0.03295																0.3	0.26828	0.02	0.01529	2.73469	18.0439	0.02	0.04765			25053.6	-0.11532	25053.6	-0.11513	25053.6	-0.11496	25053.6	-0.11498	25053.6	-0.11573	25053.6	-0.11487	25053.6	-0.11486		25053.6	-0.21944	25053.6	-0.24502	25053.6
	3689.41	-0.03717	3689.41	-0.04116																0.3	0.27321	0.02	0.01589	2.73469	18.1876	0.02	0.04777			25184.9	-0.11529	25184.9	-0.11524	25184.9	-0.11502	25184.9	-0.11496	25184.9	-0.11576	25184.9	-0.11494	25184.9	-0.11484		25184.9	-0.22146	25184.9	-0.24748	25184.9
	3687.48	-0.02754	3687.48	-0.03078																0.3	0.27447	0.02	0.01608	2.61224	18.3269	0.02	0.04839			25316.3	-0.11561	25316.3	-0.11523	25316.3	-0.11516	25316.3	-0.11509	25316.3	-0.11589	25316.3	-0.11509	25316.3	-0.11494		25316.3	-0.22368	25316.3	-0.25035	25316.3
	3685.55	-0.01875	3685.55	-0.02139																0.3	0.27759	0.02	0.01608	2.57143	18.4272	0.02	0.04835			25447.6	-0.11542	25447.6	-0.11526	25447.6	-0.11511	25447.6	-0.11517	25447.6	-0.11575	25447.6	-0.11484	25447.6	-0.115		25447.6	-0.22551	25447.6	-0.25259	25447.6
	3683.63	-0.01588	3683.63	-0.01821																0.3	0.27843	0.02	0.01624	2.61224	18.5207	0.02	0.04813			25578.9	-0.11585	25578.9	-0.1157	25578.9	-0.11547	25578.9	-0.11543	25578.9	-0.11606	25578.9	-0.11531	25578.9	-0.11528		25578.9	-0.22796	25578.9	-0.25573	25578.9
	3681.7	-0.01787	3681.7	-0.02011																0.3	0.28155	0.02	0.01628	2.65306	18.6091	0.02	0.04842			25710.2	-0.11587	25710.2	-0.11582	25710.2	-0.11546	25710.2	-0.11535	25710.2	-0.11628	25710.2	-0.11536	25710.2	-0.11536		25710.2	-0.22994	25710.2	-0.25846	25710.2
	3679.77	-0.02467	3679.77	-0.02713																0.3	0.28323	0.02	0.01646	2.61224	18.6816	0.02	0.04837			25841.6	-0.11587	25841.6	-0.11569	25841.6	-0.11556	25841.6	-0.11546	25841.6	-0.11609	25841.6	-0.11534	25841.6	-0.11527		25841.6	-0.23244	25841.6	-0.26112	25841.6
	3677.84	-0.03455	3677.84	-0.03754																0.28	0.28589	0.02	0.01658	2.61224	18.7587	0.02	0.04859			25972.9	-0.11586	25972.9	-0.11566	25972.9	-0.11564	25972.9	-0.11558	25972.9	-0.11629	25972.9	-0.11539	25972.9	-0.1154		25972.9	-0.23452	25972.9	-0.26393	25972.9
	3675.91	-0.04072	3675.91	-0.04437																0.3	0.28641	0.02	0.01657	2.65306	18.8265	0.02	0.04827			26104.2	-0.11625	26104.2	-0.11611	26104.2	-0.11593	26104.2	-0.1159	26104.2	-0.11652	26104.2	-0.1157	26104.2	-0.11572		26104.2	-0.23688	26104.2	-0.26732	26104.2
	3673.98	-0.03764	3673.98	-0.04148																0.28	0.28771	0.02	0.01667	2.61224	18.8977	0.02	0.04856			26235.6	-0.11615	26235.6	-0.11601	26235.6	-0.11589	26235.6	-0.11584	26235.6	-0.1164	26235.6	-0.11571	26235.6	-0.11587		26235.6	-0.23915	26235.6	-0.26997	26235.6
	3672.05	-0.03762	3672.05	-0.04143																0.28	0.28907	0.02	0.01666	2.61224	18.9533	0.02	0.04812			26366.9	-0.11622	26366.9	-0.11608	26366.9	-0.11585	26366.9	-0.1159	26366.9	-0.1167	26366.9	-0.11577	26366.9	-0.11574		26366.9	-0.24158	26366.9	-0.27302	26366.9
	3670.13	-0.03675	3670.13	-0.04036																0.28	0.2901	0.02	0.01666	2.65306	19.013	0.02	0.03677			26498.2	-0.11615	26498.2	-0.11617	26498.2	-0.11592	26498.2	-0.11584	26498.2	-0.11661	26498.2	-0.11583	26498.2	-0.11581		26498.2	-0.24368	26498.2	-0.27584	26498.2
	3668.2	-0.02555	3668.2	-0.02833																0.28	0.29165	0.02	0.0168	2.61224	19.0704	0.02	0.0345			26629.5	-0.11635	26629.5	-0.1162	26629.5	-0.11611	26629.5	-0.11597	26629.5	-0.11676	26629.5	-0.11609	26629.5	-0.11618		26629.5	-0.24628	26629.5	-0.27911	26629.5
	3666.27	-0.01638	3666.27	-0.0185																0.28	0.29248	0.02	0.01678	2.61224	19.1117	0.02	0.03458			26760.9	-0.11649	26760.9	-0.1164	26760.9	-0.11615	26760.9	-0.11624	26760.9	-0.11695	26760.9	-0.11609	26760.9	-0.11619		26760.9	-0.24868	26760.9	-0.28244	26760.9
	3664.34	-0.01248	3664.34	-0.01433																0.28	0.29337	0.02	0.01677	2.61224	19.1684	0.02	0.03484			26915.3	-0.11648	26915.3	-0.1163	26915.3	-0.11595	26915.3	-0.116	26915.3	-0.11678	26915.3	-0.11605	26915.3	-0.11592		26915.3	-0.25142	26915.3	-0.28593	26915.3
	3662.41	-0.0118	3662.41	-0.01354																0.28	0.29412	0.02	0.01693	2.61224	19.2172	0.02	0.0351			27098.2	-0.11679	27098.2	-0.11672	27098.2	-0.11639	27098.2	-0.11631	27098.2	-0.11707	27098.2	-0.11625	27098.2	-0.1164		27098.2	-0.25525	27098.2	-0.29071	27098.2
	3660.48	-0.01343	3660.48	-0.01521																0.28	0.29494	0.02	0.01691	2.65306	19.2534	0.02	0.03504			27281	-0.11677	27281	-0.11659	27281	-0.11642	27281	-0.11631	27281	-0.11708	27281	-0.11627	27281	-0.11627		27281	-0.25864	27281	-0.29504	27281
	3658.55	-0.01692	3658.55	-0.01902																0.3	0.29539	0.02	0.01701	2.61224	19.3067	0.02	0.03541			27463.8	-0.11717	27463.8	-0.11713	27463.8	-0.11684	27463.8	-0.11684	27463.8	-0.11755	27463.8	-0.11673	27463.8	-0.11683		27463.8	-0.26262	27463.8	-0.30014	27463.8
	3656.63	-0.02033	3656.63	-0.02293																0.34	0.30501	0.02	0.01691	2.61224	19.6856	0.02	0.03545			27646.6	-0.11679	27646.6	-0.11673	27646.6	-0.11653	27646.6	-0.11645	27646.6	-0.11716	27646.6	-0.11652	27646.6	-0.11655		27646.6	-0.26576	27646.6	-0.30439	27646.6
	3654.7	-0.02149	3654.7	-0.0244																0.34	0.30826	0.02	0.01694	2.61224	21.3779	0.02	0.03548			27829.5	-0.11708	27829.5	-0.11707	27829.5	-0.11672	27829.5	-0.11655	27829.5	-0.11749	27829.5	-0.11651	27829.5	-0.11657		27829.5	-0.26979	27829.5	-0.3096	27829.5
	3652.77	-0.02497	3652.77	-0.02814																0.34	0.31045	0.02	0.01776	3.02041	22.229	0.02	0.03561			28012.3	-0.11732	28012.3	-0.11719	28012.3	-0.11702	28012.3	-0.1169	28012.3	-0.11779	28012.3	-0.11689	28012.3	-0.11692		28012.3	-0.27373	28012.3	-0.31463	28012.3
	3650.84	-0.03708	3650.84	-0.041																0.34	0.31378	0.02	0.01781	3.46939	22.8044	0.02	0.03571			28195.1	-0.11719	28195.1	-0.11704	28195.1	-0.11696	28195.1	-0.11678	28195.1	-0.11756	28195.1	-0.11678	28195.1	-0.1168		28195.1	-0.27747	28195.1	-0.3194	28195.1
	3648.91	-0.04824	3648.91	-0.05281																0.34	0.31659	0.02	0.0179	3.38776	23.1671	0.02	0.03576			28377.9	-0.1172	28377.9	-0.11707	28377.9	-0.11681	28377.9	-0.1167	28377.9	-0.11748	28377.9	-0.11672	28377.9	-0.11684		28377.9	-0.28144	28377.9	-0.32444	28377.9
	3646.98	-0.03073	3646.98	-0.03417																0.34	0.31608	0.04	0.01794	3.46939	23.3786	0.02	0.03588			28560.8	-0.11755	28560.8	-0.11735	28560.8	-0.11735	28560.8	-0.11717	28560.8	-0.11797	28560.8	-0.11711	28560.8	-0.11704		28560.8	-0.28561	28560.8	-0.32995	28560.8
	3645.05	-0.01738	3645.05	-0.01996																0.34	0.31792	0.02	0.01796	3.55102	23.5653	0.02	0.03614			28743.6	-0.11731	28743.6	-0.11734	28743.6	-0.11717	28743.6	-0.11708	28743.6	-0.11776	28743.6	-0.11706	28743.6	-0.117		28743.6	-0.28962	28743.6	-0.33508	28743.6
	3643.13	-0.01151	3643.13	-0.01389																0.32	0.31907	0.02	0.01796	3.59184	23.7319	0.02	0.03613			28926.4	-0.11778	28926.4	-0.11755	28926.4	-0.11745	28926.4	-0.11732	28926.4	-0.11818	28926.4	-0.11729	28926.4	-0.11753		28926.4	-0.29385	28926.4	-0.34084	28926.4
	3641.2	-0.00752	3641.2	-0.01004																0.34	0.32081	0.02	0.01809	3.46939	23.9169	0.02	0.0364			29109.2	-0.11778	29109.2	-0.1176	29109.2	-0.11763	29109.2	-0.1174	29109.2	-0.11823	29109.2	-0.11747	29109.2	-0.11744		29109.2	-0.2982	29109.2	-0.34642	29109.2
	3639.27	-0.00389	3639.27	-0.00657																0.32	0.32365	0.02	0.01807	3.46939	24.0698	0.02	0.03685			29292.1	-0.11783	29292.1	-0.1177	29292.1	-0.11774	29292.1	-0.11768	29292.1	-0.11838	29292.1	-0.11746	29292.1	-0.11754		29292.1	-0.30252	29292.1	-0.35208	29292.1
	3637.34	-0.00142	3637.34	-0.00416																0.32	0.32493	0.02	0.0182	3.46939	24.1677	0.02	0.03693			29474.9	-0.11809	29474.9	-0.11801	29474.9	-0.11783	29474.9	-0.11789	29474.9	-0.1186	29474.9	-0.11774	29474.9	-0.1175		29474.9	-0.30702	29474.9	-0.35798	29474.9
	3635.41	-0.00077	3635.41	-0.00357																0.32	0.32698	0.02	0.01814	3.5102	24.2999	0.02	0.03736			29657.7	-0.11809	29657.7	-0.11795	29657.7	-0.11792	29657.7	-0.1177	29657.7	-0.11886	29657.7	-0.11769	29657.7	-0.11769		29657.7	-0.31153	29657.7	-0.36382	29657.7
	3633.48	-0.00234	3633.48	-0.00539																0.32	0.32797	0.02	0.01814	3.46939	24.4044	0.02	0.03765			29840.5	-0.11844	29840.5	-0.11835	29840.5	-0.11807	29840.5	-0.11805	29840.5	-0.11886	29840.5	-0.11802	29840.5	-0.11798		29840.5	-0.3161	29840.5	-0.36993	29840.5
	3631.55	-0.00676	3631.55	-0.01028																0.32	0.33022	0.02	0.01837	3.46939	24.5046	0.02	0.03783			30023.4	-0.11849	30023.4	-0.11833	30023.4	-0.11833	30023.4	-0.11819	30023.4	-0.11877	30023.4	-0.11823	30023.4	-0.11803		30023.4	-0.32087	30023.4	-0.37601	30023.4
	3629.63	-0.01199	3629.63	-0.01606																0.32	0.33296	0.02	0.01822	3.46939	24.5989	0.02	0.03829			30206.2	-0.11846	30206.2	-0.1184	30206.2	-0.1181	30206.2	-0.11819	30206.2	-0.119	30206.2	-0.11804	30206.2	-0.11798		30206.2	-0.3254	30206.2	-0.38221	30206.2
	3627.7	-0.00591	3627.7	-0.00985																0.32	0.33437	0.02	0.01829	3.5102	24.6683	0.02	0.03828			30389	-0.11866	30389	-0.11859	30389	-0.11836	30389	-0.1183	30389	-0.11905	30389	-0.11828	30389	-0.11827		30389	-0.33042	30389	-0.38861	30389
	3625.77	0.00389	3625.77	0.00047																0.4	0.33555	0.02	0.01829	3.46939	24.7559	0.02	0.03873			30571.8	-0.11887	30571.8	-0.11887	30571.8	-0.11855	30571.8	-0.11864	30571.8	-0.11919	30571.8	-0.11852	30571.8	-0.11835		30571.8	-0.33539	30571.8	-0.39511	30571.8
	3623.84	0.00633	3623.84	0.00313																0.42	0.36108	0.02	0.01838	3.46939	24.8381	0.02	0.03873			30754.7	-0.11899	30754.7	-0.11872	30754.7	-0.11865	30754.7	-0.11869	30754.7	-0.11932	30754.7	-0.11859	30754.7	-0.11863		30754.7	-0.34028	30754.7	-0.4017	30754.7
	3621.91	0.0013	3621.91	-0.00207																0.42	0.36667	0.02	0.01834	3.5102	24.8919	0.02	0.03884			30937.5	-0.11936	30937.5	-0.11918	30937.5	-0.11912	30937.5	-0.11875	30937.5	-0.11957	30937.5	-0.11871	30937.5	-0.11877		30937.5	-0.34577	30937.5	-0.40847	30937.5
	3619.98	-0.00821	3619.98	-0.01211																0.42	0.36907	0.02	0.0184	3.5102	24.9729	0.02	0.03905			31120.3	-0.11921	31120.3	-0.11915	31120.3	-0.11911	31120.3	-0.11886	31120.3	-0.11956	31120.3	-0.11885	31120.3	-0.11894		31120.3	-0.35058	31120.3	-0.41506	31120.3
	3618.05	-0.01193	3618.05	-0.01622																0.4	0.37177	0.02	0.01851	3.46939	25.0336	0.02	0.03915			31303.1	-0.1193	31303.1	-0.11923	31303.1	-0.11903	31303.1	-0.11913	31303.1	-0.11985	31303.1	-0.11902	31303.1	-0.11897		31303.1	-0.35603	31303.1	-0.42177	31303.1
	3616.12	-0.01108	3616.12	-0.01539																0.42	0.37739	0.02	0.01843	3.5102	25.113	0.02	0.03924			31486	-0.1196	31486	-0.11958	31486	-0.11949	31486	-0.11928	31486	-0.12006	31486	-0.1192	31486	-0.11929		31486	-0.36135	31486	-0.42853	31486
	3614.2	-0.01162	3614.2	-0.01598																0.4	0.37943	0.02	0.01914	3.46939	25.1832	0.02	0.03929			31668.8	-0.11963	31668.8	-0.1195	31668.8	-0.11936	31668.8	-0.11929	31668.8	-0.11998	31668.8	-0.1193	31668.8	-0.11922		31668.8	-0.36647	31668.8	-0.43567	31668.8
	3612.27	-0.0097	3612.27	-0.01406																0.4	0.3827	0.02	0.01941	3.46939	25.2445	0.02	0.03959			31851.6	-0.11988	31851.6	-0.11946	31851.6	-0.11939	31851.6	-0.11946	31851.6	-0.12004	31851.6	-0.11928	31851.6	-0.11934		31851.6	-0.37201	31851.6	-0.44279	31851.6
	3610.34	-0.00578	3610.34	-0.00998																0.4	0.38404	0.02	0.01924	3.5102	25.3131	0.02	0.03964			32034.4	-0.11975	32034.4	-0.11966	32034.4	-0.11923	32034.4	-0.11939	32034.4	-0.12012	32034.4	-0.11935	32034.4	-0.11934		32034.4	-0.3776	32034.4	-0.44992	32034.4
	3608.41	0.00023	3608.41	-0.00361																0.4	0.38633	0.04	0.01936	3.46939	25.3766	0.02	0.03997			32217.3	-0.12013	32217.3	-0.12004	32217.3	-0.11994	32217.3	-0.11977	32217.3	-0.12049	32217.3	-0.11987	32217.3	-0.11977		32217.3	-0.38367	32217.3	-0.45789	32217.3
	3606.48	0.00911	3606.48	0.00573																0.4	0.3878	0.02	0.01939	3.42857	28.2859	0.02	0.03994			32400.1	-0.12004	32400.1	-0.11997	32400.1	-0.1197	32400.1	-0.11976	32400.1	-0.12044	32400.1	-0.1196	32400.1	-0.11968		32400.1	-0.38912	32400.1	-0.4652	32400.1
	3604.55	0.01407	3604.55	0.01077																0.4	0.39067	0.04	0.01945	3.46939	28.9522	0.02	0.04017			32582.9	-0.12034	32582.9	-0.12019	32582.9	-0.12011	32582.9	-0.11991	32582.9	-0.12093	32582.9	-0.11994	32582.9	-0.11978		32582.9	-0.39515	32582.9	-0.47315	32582.9
	3602.62	0.0135	3602.62	0.00986																0.4	0.39208	0.04	0.01943	4.61224	29.7487	0.02	0.04026			32765.7	-0.12029	32765.7	-0.1203	32765.7	-0.12006	32765.7	-0.12004	32765.7	-0.1209	32765.7	-0.11999	32765.7	-0.12		32765.7	-0.40104	32765.7	-0.48062	32765.7
	3600.7	0.01074	3600.7	0.00672																0.4	0.39528	0.02	0.01964	4.32653	30.0997	0.02	0.04032			32948.6	-0.12047	32948.6	-0.12048	32948.6	-0.12016	32948.6	-0.12023	32948.6	-0.12093	32948.6	-0.12016	32948.6	-0.12032		32948.6	-0.40709	32948.6	-0.48873	32948.6
	3598.77	0.00952	3598.77	0.00544																0.38	0.39635	0.04	0.01959	4.36735	30.4671	0.02	0.04032			33131.4	-0.12062	33131.4	-0.12043	33131.4	-0.12039	33131.4	-0.12026	33131.4	-0.12107	33131.4	-0.12013	33131.4	-0.12021		33131.4	-0.41312	33131.4	-0.49674	33131.4
	3596.84	0.01022	3596.84	0.00621																0.4	0.39817	0.02	0.0196	4.44898	30.7015	0.02	0.04038			33314.2	-0.12086	33314.2	-0.12076	33314.2	-0.12059	33314.2	-0.12056	33314.2	-0.12129	33314.2	-0.12053	33314.2	-0.12056		33314.2	-0.41944	33314.2	-0.50525	33314.2
	3594.91	0.01321	3594.91	0.00912																0.4	0.39907	0.04	0.01959	4.53061	30.8555	0.02	0.04061			33497	-0.12101	33497	-0.12093	33497	-0.12089	33497	-0.12066	33497	-0.12144	33497	-0.1207	33497	-0.12074		33497	-0.42592	33497	-0.51373	33497
	3592.98	0.01742	3592.98	0.01326																0.38	0.4031	0.04	0.01972	4.57143	31.0735	0.02	0.04249			33679.9	-0.12081	33679.9	-0.12078	33679.9	-0.12066	33679.9	-0.12058	33679.9	-0.12123	33679.9	-0.1205	33679.9	-0.12039		33679.9	-0.43201	33679.9	-0.52174	33679.9
	3591.05	0.01703	3591.05	0.01293																0.38	0.40362	0.04	0.02063	4.36735	31.2853	0.02	0.04252			33862.7	-0.12126	33862.7	-0.12119	33862.7	-0.12105	33862.7	-0.12095	33862.7	-0.12174	33862.7	-0.12095	33862.7	-0.12092		33862.7	-0.43867	33862.7	-0.53059	33862.7
	3589.12	0.01007	3589.12	0.00597																0.38	0.4045	0.02	0.02067	4.40816	31.4488	0.02	0.04327			34045.5	-0.12147	34045.5	-0.12138	34045.5	-0.12113	34045.5	-0.12106	34045.5	-0.12162	34045.5	-0.12092	34045.5	-0.12098		34045.5	-0.44521	34045.5	-0.53895	34045.5
	3587.2	0.0057	3587.2	0.00164																0.5	0.42348	0.02	0.02055	4.53061	31.5464	0.02	0.04341			34228.3	-0.12137	34228.3	-0.12131	34228.3	-0.12134	34228.3	-0.12106	34228.3	-0.12172	34228.3	-0.12098	34228.3	-0.12108		34228.3	-0.45176	34228.3	-0.54771	34228.3
	3585.27	0.01302	3585.27	0.00921																0.5	0.43295	0.04	0.02076	4.53061	31.664	0.02	0.0439			34411.2	-0.12176	34411.2	-0.12155	34411.2	-0.12157	34411.2	-0.12142	34411.2	-0.12208	34411.2	-0.12133	34411.2	-0.12123		34411.2	-0.45872	34411.2	-0.55667	34411.2
	3583.34	0.0196	3583.34	0.01603																0.5	0.44377	0.04	0.02081	4.44898	31.7872	0.02	0.04406			34594	-0.12176	34594	-0.12183	34594	-0.1216	34594	-0.12158	34594	-0.12225	34594	-0.12162	34594	-0.1216		34594	-0.46561	34594	-0.56575	34594
	3581.41	0.02199	3581.41	0.01858																0.48	0.44704	0.02	0.02078	4.44898	31.9022	0.02	0.04428			34776.8	-0.12169	34776.8	-0.12172	34776.8	-0.12166	34776.8	-0.1214	34776.8	-0.12233	34776.8	-0.12136	34776.8	-0.12144		34776.8	-0.47236	34776.8	-0.57477	34776.8
	3579.48	0.02265	3579.48	0.01935																0.48	0.45464	0.02	0.02079	4.44898	32.0175	0.02	0.04478			34959.6	-0.12211	34959.6	-0.12211	34959.6	-0.12185	34959.6	-0.1219	34959.6	-0.12269	34959.6	-0.12186	34959.6	-0.12178		34959.6	-0.47964	34959.6	-0.58412	34959.6
	3577.55	0.02339	3577.55	0.02011																0.48	0.49084	0.04	0.02092	4.4898	32.0946	0.02	0.04493			35142.5	-0.12225	35142.5	-0.12232	35142.5	-0.12207	35142.5	-0.12197	35142.5	-0.12257	35142.5	-0.12195	35142.5	-0.12203		35142.5	-0.48672	35142.5	-0.59316	35142.5
	3575.62	0.02496	3575.62	0.02151																0.48	0.49594	0.02	0.021	4.4898	32.1758	0.02	0.04518			35325.3	-0.12242	35325.3	-0.1224	35325.3	-0.1222	35325.3	-0.12206	35325.3	-0.1229	35325.3	-0.12189	35325.3	-0.1221		35325.3	-0.49387	35325.3	-0.60298	35325.3
	3573.7	0.02678	3573.7	0.02311																0.48	0.49879	0.02	0.02102	4.44898	32.2842	0.02	0.04522			35508.1	-0.12239	35508.1	-0.12214	35508.1	-0.12206	35508.1	-0.12208	35508.1	-0.12273	35508.1	-0.12194	35508.1	-0.12205		35508.1	-0.50128	35508.1	-0.61241	35508.1
	3571.77	0.02643	3571.77	0.02255																0.46	0.50045	0.04	0.02094	4.44898	32.368	0.02	0.04544			35690.9	-0.12255	35690.9	-0.12252	35690.9	-0.12242	35690.9	-0.12223	35690.9	-0.12318	35690.9	-0.12216	35690.9	-0.12237		35690.9	-0.50852	35690.9	-0.62197	35690.9
	3569.84	0.02137	3569.84	0.01713																0.46	0.5022	0.04	0.02163	4.4898	32.4597	0.02	0.04561			35873.8	-0.12252	35873.8	-0.12253	35873.8	-0.12234	35873.8	-0.12241	35873.8	-0.12304	35873.8	-0.12226	35873.8	-0.12209		35873.8	-0.5159	35873.8	-0.63149	35873.8
	3567.91	0.01234	3567.91	0.0077																0.46	0.50584	0.04	0.02175	4.4898	32.5243	0.02	0.04565			36056.6	-0.12302	36056.6	-0.12283	36056.6	-0.1228	36056.6	-0.12269	36056.6	-0.12341	36056.6	-0.12257	36056.6	-0.12268		36056.6	-0.52357	36056.6	-0.64136	36056.6
	3565.98	0.0112	3565.98	0.00661																0.48	0.50838	0.04	0.0218	4.44898	32.6024	0.02	0.04585			36239.4	-0.12329	36239.4	-0.12322	36239.4	-0.12305	36239.4	-0.12304	36239.4	-0.12374	36239.4	-0.12288	36239.4	-0.12301		36239.4	-0.53154	36239.4	-0.65142	36239.4
	3564.05	0.01964	3564.05	0.01537																0.48	0.51012	0.04	0.02186	4.44898	32.6805	0.02	0.0461			36422.2	-0.12313	36422.2	-0.12329	36422.2	-0.1231	36422.2	-0.12318	36422.2	-0.12371	36422.2	-0.12301	36422.2	-0.12297		36422.2	-0.53919	36422.2	-0.66153	36422.2
	3562.12	0.0265	3562.12	0.02237																0.48	0.51012	0.04	0.02191	4.44898	32.7494	0.02	0.0462			36605	-0.12354	36605	-0.12325	36605	-0.12334	36605	-0.12327	36605	-0.12396	36605	-0.12311	36605	-0.12322		36605	-0.54721	36605	-0.67148	36605
	3560.2	0.03159	3560.2	0.02757																0.48	0.51119	0.04	0.02192	4.44898	33.859	0.02	0.04645			36787.9	-0.12366	36787.9	-0.12339	36787.9	-0.12322	36787.9	-0.12313	36787.9	-0.12391	36787.9	-0.12318	36787.9	-0.1232		36787.9	-0.55504	36787.9	-0.68162	36787.9
	3558.27	0.03576	3558.27	0.03188																0.48	0.51327	0.04	0.02215	4.44898	35.2534	0.02	0.04648			36970.7	-0.12396	36970.7	-0.12354	36970.7	-0.12363	36970.7	-0.12345	36970.7	-0.12429	36970.7	-0.12332	36970.7	-0.12349		36970.7	-0.56298	36970.7	-0.6923	36970.7
	3556.34	0.03744	3556.34	0.03364																0.48	0.51668	0.04	0.02255	5.14286	36.4611	0.02	0.04665			37153.5	-0.12374	37153.5	-0.12376	37153.5	-0.12362	37153.5	-0.12353	37153.5	-0.12424	37153.5	-0.12345	37153.5	-0.12356		37153.5	-0.57108	37153.5	-0.70256	37153.5
	3554.41	0.03624	3554.41	0.03237																0.46	0.51866	0.04	0.02266	5.38776	37.3398	0.02	0.04673			37368	-0.12403	37368	-0.12399	37368	-0.12368	37368	-0.12391	37368	-0.12457	37368	-0.12373	37368	-0.12379		37368	-0.58074	37368	-0.71524	37368
	3552.48	0.03542	3552.48	0.03143																0.46	0.51969	0.04	0.02268	5.38776	37.7966	0.02	0.0469			37621.8	-0.12412	37621.8	-0.12402	37621.8	-0.12375	37621.8	-0.12377	37621.8	-0.12452	37621.8	-0.12378	37621.8	-0.12363		37621.8	-0.592	37621.8	-0.72947	37621.8
	3550.55	0.03673	3550.55	0.03263																0.58	0.53993	0.04	0.0227	5.59184	38.1745	0.02	0.04699			37875.7	-0.12429	37875.7	-0.12421	37875.7	-0.12397	37875.7	-0.12397	37875.7	-0.12475	37875.7	-0.12392	37875.7	-0.12405		37875.7	-0.60377	37875.7	-0.74406	37875.7
	3548.62	0.03614	3548.62	0.03187																0.6	0.56456	0.04	0.0228	5.71429	38.3658	0.02	0.04752			38129.5	-0.12459	38129.5	-0.12453	38129.5	-0.1243	38129.5	-0.12431	38129.5	-0.12509	38129.5	-0.12441	38129.5	-0.12438		38129.5	-0.61584	38129.5	-0.75887	38129.5
	3546.7	0.03331	3546.7	0.02882																0.58	0.56751	0.04	0.02271	5.67347	38.5959	0.02	0.04807			38383.3	-0.12462	38383.3	-0.12461	38383.3	-0.12434	38383.3	-0.1244	38383.3	-0.12501	38383.3	-0.12427	38383.3	-0.12437		38383.3	-0.62767	38383.3	-0.77346	38383.3
	3544.77	0.03502	3544.77	0.03053																0.58	0.57678	0.04	0.02277	5.5102	38.8749	0.02	0.04821			38637.1	-0.12483	38637.1	-0.12489	38637.1	-0.12443	38637.1	-0.12455	38637.1	-0.12533	38637.1	-0.12458	38637.1	-0.12461		38637.1	-0.63981	38637.1	-0.78833	38637.1
	3542.84	0.04223	3542.84	0.03796																0.58	0.59051	0.04	0.0228	5.46939	39.0809	0.02	0.04883			38891	-0.12521	38891	-0.12509	38891	-0.125	38891	-0.12502	38891	-0.12557	38891	-0.1248	38891	-0.12492		38891	-0.65211	38891	-0.80392	38891
	3540.91	0.04802	3540.91	0.04389																0.58	0.59622	0.04	0.02285	5.59184	39.2633	0.02	0.04923			39144.8	-0.12533	39144.8	-0.12514	39144.8	-0.12505	39144.8	-0.12496	39144.8	-0.12566	39144.8	-0.12491	39144.8	-0.12502		39144.8	-0.66454	39144.8	-0.81924	39144.8
	3538.98	0.04977	3538.98	0.04557																0.58	0.59772	0.04	0.02301	5.67347	39.3824	0.02	0.04979			39398.6	-0.12548	39398.6	-0.12544	39398.6	-0.12518	39398.6	-0.12508	39398.6	-0.12577	39398.6	-0.12515	39398.6	-0.12529		39398.6	-0.67718	39398.6	-0.83457	39398.6
	3537.05	0.04996	3537.05	0.04558																0.58	0.60161	0.04	0.02367	5.55102	39.5397	0.02	0.04979			39652.4	-0.12564	39652.4	-0.12548	39652.4	-0.12529	39652.4	-0.12524	39652.4	-0.12605	39652.4	-0.12536	39652.4	-0.12531		39652.4	-0.68975	39652.4	-0.85016	39652.4
	3535.12	0.05181	3535.12	0.0474																0.58	0.60463	0.04	0.02406	5.5102	39.6875	0.02	0.05014			39906.3	-0.12575	39906.3	-0.1259	39906.3	-0.12555	39906.3	-0.1256	39906.3	-0.12614	39906.3	-0.12556	39906.3	-0.12554		39906.3	-0.70251	39906.3	-0.86572	39906.3
	3533.2	0.05345	3533.2	0.04903																0.58	0.60708	0.04	0.02412	5.59184	39.7933	0.02	0.05082			40160.1	-0.12605	40160.1	-0.12605	40160.1	-0.12597	40160.1	-0.12578	40160.1	-0.1267	40160.1	-0.12585	40160.1	-0.12574		40160.1	-0.71552	40160.1	-0.88125	40160.1
	3531.27	0.05201	3531.27	0.04737																0.58	0.61042	0.04	0.02414	5.59184	39.9296	0.02	0.0509			40413.9	-0.12608	40413.9	-0.12596	40413.9	-0.12574	40413.9	-0.12579	40413.9	-0.12654	40413.9	-0.1258	40413.9	-0.12591		40413.9	-0.7285	40413.9	-0.89685	40413.9
	3529.34	0.04872	3529.34	0.04377																0.58	0.61369	0.04	0.02431	5.59184	40.0018	0.02	0.05118			40667.7	-0.12651	40667.7	-0.12648	40667.7	-0.12637	40667.7	-0.12638	40667.7	-0.12708	40667.7	-0.12623	40667.7	-0.12629		40667.7	-0.74199	40667.7	-0.91288	40667.7
	3527.41	0.04726	3527.41	0.04212																0.58	0.61604	0.04	0.02422	5.59184	40.1179	0.02	0.05142			40921.6	-0.12668	40921.6	-0.12656	40921.6	-0.12647	40921.6	-0.12647	40921.6	-0.1271	40921.6	-0.12633	40921.6	-0.12649		40921.6	-0.75516	40921.6	-0.92833	40921.6
	3525.48	0.04847	3525.48	0.04318																0.58	0.61883	0.04	0.02435	5.5102	40.238	0.02	0.05175			41175.4	-0.12702	41175.4	-0.12696	41175.4	-0.12681	41175.4	-0.12673	41175.4	-0.12743	41175.4	-0.1266	41175.4	-0.12663		41175.4	-0.76853	41175.4	-0.94401	41175.4
	3523.55	0.05196	3523.55	0.04661																0.56	0.62177	0.04	0.02431	5.55102	40.3044	0.02	0.05191			41429.2	-0.12742	41429.2	-0.1273	41429.2	-0.12715	41429.2	-0.12701	41429.2	-0.12794	41429.2	-0.12725	41429.2	-0.12716		41429.2	-0.78228	41429.2	-0.95994	41429.2
	3521.62	0.0575	3521.62	0.05234																0.56	0.62298	0.04	0.02431	5.59184	40.4225	0.02	0.05196			41683	-0.12746	41683	-0.12763	41683	-0.12744	41683	-0.12722	41683	-0.12811	41683	-0.1273	41683	-0.12755		41683	-0.79597	41683	-0.97507	41683
	3519.7	0.06231	3519.7	0.05737																0.58	0.62755	0.04	0.0245	5.5102	40.5329	0.02	0.05214			41936.9	-0.12771	41936.9	-0.12763	41936.9	-0.12744	41936.9	-0.12743	41936.9	-0.12809	41936.9	-0.12732	41936.9	-0.12732		41936.9	-0.80961	41936.9	-0.99025	41936.9
	3517.77	0.06549	3517.77	0.0606																0.56	0.6302	0.04	0.02436	5.55102	40.6195	0.02	0.05216			42190.7	-0.12775	42190.7	-0.12787	42190.7	-0.12755	42190.7	-0.12757	42190.7	-0.12838	42190.7	-0.12756	42190.7	-0.12762		42190.7	-0.82302	42190.7	-1.00522	42190.7
	3515.84	0.06769	3515.84	0.06277																0.56	0.63252	0.04	0.02436	5.55102	40.7281	0.02	0.0525			42444.5	-0.12767	42444.5	-0.12789	42444.5	-0.12776	42444.5	-0.12771	42444.5	-0.12846	42444.5	-0.12754	42444.5	-0.12774		42444.5	-0.83703	42444.5	-1.02089	42444.5
	3513.91	0.06842	3513.91	0.06333																0.56	0.63426	0.04	0.02442	5.5102	40.8198	0.02	0.05256			42698.3	-0.12831	42698.3	-0.12834	42698.3	-0.12805	42698.3	-0.12792	42698.3	-0.12874	42698.3	-0.12803	42698.3	-0.12807		42698.3	-0.85104	42698.3	-1.0365	42698.3
	3511.98	0.06749	3511.98	0.06215																0.56	0.63732	0.04	0.0248	5.59184	40.9072	0.02	0.05273			42952.2	-0.12839	42952.2	-0.1283	42952.2	-0.12823	42952.2	-0.12803	42952.2	-0.12892	42952.2	-0.12814	42952.2	-0.12823		42952.2	-0.86475	42952.2	-1.05173	42952.2
	3510.05	0.06712	3510.05	0.0617																0.56	0.63732	0.04	0.0247	5.55102	42.8389	0.02	0.05292			43206	-0.12887	43206	-0.12869	43206	-0.12856	43206	-0.12853	43206	-0.12931	43206	-0.12854	43206	-0.12874		43206	-0.87913	43206	-1.06718	43206
	3508.12	0.06903	3508.12	0.06365																0.56	0.64147	0.04	0.02473	5.5102	44.2013	0.02	0.05314			43459.8	-0.12903	43459.8	-0.12911	43459.8	-0.12895	43459.8	-0.12883	43459.8	-0.12955	43459.8	-0.12884	43459.8	-0.12896		43459.8	-0.89304	43459.8	-1.0824	43459.8
	3506.19	0.06983	3506.19	0.06429																0.66	0.69667	0.04	0.02476	6.20408	44.9017	0.02	0.05312			43713.6	-0.12933	43713.6	-0.12936	43713.6	-0.1292	43713.6	-0.12896	43713.6	-0.1299	43713.6	-0.12914	43713.6	-0.12925		43713.6	-0.90712	43713.6	-1.09742	43713.6
	3504.27	0.06806	3504.27	0.06217																0.68	0.69667	0.04	0.02473	6.69388	45.185	0.02	0.05357			43967.5	-0.12942	43967.5	-0.12946	43967.5	-0.12919	43967.5	-0.1291	43967.5	-0.13	43967.5	-0.12902	43967.5	-0.12914		43967.5	-0.921	43967.5	-1.11219	43967.5
	3502.34	0.06904	3502.34	0.06297																0.7	0.71823	0.04	0.02533	6.81633	45.5934	0.04	0.05355			44221.3	-0.12981	44221.3	-0.12987	44221.3	-0.12959	44221.3	-0.12948	44221.3	-0.13011	44221.3	-0.12945	44221.3	-0.12964		44221.3	-0.93525	44221.3	-1.12689	44221.3
	3500.41	0.07432	3500.41	0.06836																0.72	0.72451	0.04	0.02547	6.65306	45.8555	0.02	0.05365			44475.1	-0.12999	44475.1	-0.12991	44475.1	-0.1298	44475.1	-0.12973	44475.1	-0.13059	44475.1	-0.12969	44475.1	-0.12998		44475.1	-0.94961	44475.1	-1.14162	44475.1
	3498.48	0.07849	3498.48	0.07248																0.72	0.72978	0.04	0.02565	6.53061	46.1752	0.02	0.05405			44728.9	-0.13028	44728.9	-0.13025	44728.9	-0.12996	44728.9	-0.12995	44728.9	-0.13068	44728.9	-0.12998	44728.9	-0.13013		44728.9	-0.96352	44728.9	-1.15594	44728.9
	3496.55	0.0806	3496.55	0.07434																0.72	0.73477	0.04	0.02559	6.53061	46.3986	0.02	0.05447			44982.8	-0.1304	44982.8	-0.13054	44982.8	-0.13033	44982.8	-0.13016	44982.8	-0.13113	44982.8	-0.13022	44982.8	-0.13029		44982.8	-0.9776	44982.8	-1.16977	44982.8
	3494.62	0.08289	3494.62	0.07654																0.7	0.73827	0.04	0.0257	6.69388	46.5062	0.02	0.05442			45236.6	-0.13095	45236.6	-0.13085	45236.6	-0.13069	45236.6	-0.13075	45236.6	-0.13139	45236.6	-0.13072	45236.6	-0.13084		45236.6	-0.99179	45236.6	-1.1835	45236.6
	3492.69	0.08531	3492.69	0.07905																0.68	0.74209	0.04	0.02584	6.73469	46.7344	0.02	0.05491			45490.4	-0.13092	45490.4	-0.13089	45490.4	-0.13062	45490.4	-0.13055	45490.4	-0.13134	45490.4	-0.13064	45490.4	-0.13083		45490.4	-1.00558	45490.4	-1.19653	45490.4
	3490.77	0.08645	3490.77	0.0801																0.7	0.74676	0.04	0.02579	6.53061	46.8961	0.02	0.05534			45744.2	-0.13127	45744.2	-0.13121	45744.2	-0.13094	45744.2	-0.13103	45744.2	-0.1317	45744.2	-0.13104	45744.2	-0.13111		45744.2	-1.01973	45744.2	-1.2094	45744.2
	3488.84	0.08681	3488.84	0.08012																0.7	0.7495	0.04	0.02583	6.53061	47.0729	0.02	0.05541			45998.1	-0.13134	45998.1	-0.13131	45998.1	-0.13124	45998.1	-0.13102	45998.1	-0.13182	45998.1	-0.13093	45998.1	-0.13122		45998.1	-1.03356	45998.1	-1.22219	45998.1
	3486.91	0.0878	3486.91	0.081																0.7	0.75319	0.04	0.02589	6.57143	47.222	0.02	0.05586			46251.9	-0.1315	46251.9	-0.13161	46251.9	-0.13148	46251.9	-0.13123	46251.9	-0.13208	46251.9	-0.13128	46251.9	-0.1315		46251.9	-1.04739	46251.9	-1.2349	46251.9
	3484.98	0.08886	3484.98	0.08214																0.68	0.75645	0.04	0.02588	6.61224	47.3265	0.02	0.05569			46505.7	-0.13198	46505.7	-0.13209	46505.7	-0.13176	46505.7	-0.13165	46505.7	-0.13253	46505.7	-0.13183	46505.7	-0.13198		46505.7	-1.06136	46505.7	-1.24778	46505.7
	3483.05	0.08906	3483.05	0.08216																0.68	0.76339	0.04	0.02594	6.65306	47.4656	0.02	0.05605			46759.5	-0.13226	46759.5	-0.13222	46759.5	-0.13211	46759.5	-0.13196	46759.5	-0.13281	46759.5	-0.13198	46759.5	-0.13218		46759.5	-1.07498	46759.5	-1.25988	46759.5
	3481.12	0.09051	3481.12	0.08328																0.68	0.78944	0.04	0.02591	6.57143	47.6032	0.02	0.05606			47013.4	-0.13229	47013.4	-0.13217	47013.4	-0.13213	47013.4	-0.13213	47013.4	-0.1328	47013.4	-0.1322	47013.4	-0.13245		47013.4	-1.08853	47013.4	-1.27186	47013.4
	3479.19	0.09402	3479.19	0.08668																0.68	0.79326	0.04	0.02604	6.53061	47.7233	0.02	0.05628			47267.2	-0.13285	47267.2	-0.13268	47267.2	-0.1325	47267.2	-0.13254	47267.2	-0.13327	47267.2	-0.13254	47267.2	-0.13267		47267.2	-1.10244	47267.2	-1.28343	47267.2
	3477.27	0.09673	3477.27	0.0894																0.68	0.7968	0.04	0.026	6.61224	47.8214	0.02	0.05652			47521	-0.13308	47521	-0.13294	47521	-0.13279	47521	-0.13276	47521	-0.13341	47521	-0.13273	47521	-0.13285		47521	-1.11579	47521	-1.29457	47521
	3475.34	0.09807	3475.34	0.09069																0.68	0.79853	0.04	0.02608	6.61224	47.9237	0.02	0.0563			47774.8	-0.13308	47774.8	-0.13314	47774.8	-0.13292	47774.8	-0.13295	47774.8	-0.13357	47774.8	-0.13288	47774.8	-0.13313		47774.8	-1.12918	47774.8	-1.30536	47774.8
	3473.41	0.09974	3473.41	0.09221																0.68	0.8003	0.04	0.02601	6.57143	48.0584	0.02	0.05672			48028.7	-0.13311	48028.7	-0.13308	48028.7	-0.13287	48028.7	-0.13279	48028.7	-0.1336	48028.7	-0.13296	48028.7	-0.13312		48028.7	-1.14206	48028.7	-1.31577	48028.7
	3471.48	0.10173	3471.48	0.09399																0.68	0.80674	0.04	0.02662	6.57143	48.1517	0.02	0.05676			48282.5	-0.1339	48282.5	-0.13377	48282.5	-0.13359	48282.5	-0.13361	48282.5	-0.13434	48282.5	-0.13381	48282.5	-0.13358		48282.5	-1.15557	48282.5	-1.32612	48282.5
	3469.55	0.10304	3469.55	0.09509																0.68	0.81847	0.04	0.02669	6.57143	48.2718	0.02	0.05707			48536.3	-0.13384	48536.3	-0.13384	48536.3	-0.13364	48536.3	-0.1336	48536.3	-0.13429	48536.3	-0.13364	48536.3	-0.13391		48536.3	-1.16846	48536.3	-1.3354	48536.3
	3467.62	0.10392	3467.62	0.09587																0.88	0.86629	0.04	0.02684	6.57143	48.3622	0.02	0.05718			48790.1	-0.13399	48790.1	-0.13412	48790.1	-0.13396	48790.1	-0.13381	48790.1	-0.13475	48790.1	-0.13382	48790.1	-0.13414		48790.1	-1.18112	48790.1	-1.34446	48790.1
	3465.69	0.10483	3465.69	0.09676																0.88	0.88852	0.04	0.02692	6.61224	48.4281	0.02	0.05556			49044	-0.13438	49044	-0.13443	49044	-0.13413	49044	-0.13401	49044	-0.13495	49044	-0.13415	49044	-0.13434		49044	-1.1938	49044	-1.35391	49044
	3463.77	0.10553	3463.77	0.09733																0.88	0.89848	0.04	0.02701	6.57143	48.5646	0.02	0.05524			49297.8	-0.13447	49297.8	-0.13451	49297.8	-0.13441	49297.8	-0.1344	49297.8	-0.13498	49297.8	-0.13436	49297.8	-0.13444		49297.8	-1.20634	49297.8	-1.36324	49297.8
	3461.84	0.10658	3461.84	0.09814																0.88	0.90414	0.04	0.02696	6.53061	50.403	0.02	0.05607			49551.6	-0.13474	49551.6	-0.13469	49551.6	-0.13469	49551.6	-0.13428	49551.6	-0.13516	49551.6	-0.13456	49551.6	-0.13457		49551.6	-1.21848	49551.6	-1.37221	49551.6
	3459.91	0.10871	3459.91	0.10011																0.86	0.90883	0.04	0.02714	6.57143	51.3709	0.02	0.05694			49805.4	-0.135	49805.4	-0.13508	49805.4	-0.13477	49805.4	-0.13489	49805.4	-0.13561	49805.4	-0.13477	49805.4	-0.13512		49805.4	-1.23105	49805.4	-1.38078	49805.4
	3457.98	0.11103	3457.98	0.10243																0.86	0.91793	0.04	0.02716	7.5102	52.1167	0.02	0.05631			50059.3	-0.13517	50059.3	-0.13515	50059.3	-0.13512	50059.3	-0.13493	50059.3	-0.13575	50059.3	-0.13504	50059.3	-0.13509		50059.3	-1.24262	50059.3	-1.38871	50059.3
	3456.05	0.11293	3456.05	0.10437																0.86	0.92521	0.04	0.02731	7.87755	52.649	0.02	0.0571			50313.1	-0.13557	50313.1	-0.13574	50313.1	-0.1354	50313.1	-0.13542	50313.1	-0.13609	50313.1	-0.1355	50313.1	-0.13562		50313.1	-1.25473	50313.1	-1.39685	50313.1
	3454.12	0.11472	3454.12	0.10607																0.86	0.93139	0.04	0.02728	7.71429	53.1514	0.02	0.05777			50566.9	-0.13586	50566.9	-0.13586	50566.9	-0.13568	50566.9	-0.13559	50566.9	-0.13643	50566.9	-0.13572	50566.9	-0.13588		50566.9	-1.26611	50566.9	-1.40412	50566.9
	3452.19	0.11619	3452.19	0.10733																0.86	0.93926	0.04	0.02751	7.55102	53.5646	0.02	0.05803			50820.7	-0.13593	50820.7	-0.136	50820.7	-0.13601	50820.7	-0.13571	50820.7	-0.13657	50820.7	-0.13583	50820.7	-0.13603		50820.7	-1.27761	50820.7	-1.41037	50820.7
	3450.27	0.11633	3450.27	0.1072																0.86	0.94212	0.04	0.02745	7.59184	53.8493	0.02	0.05751			51074.6	-0.13604	51074.6	-0.13604	51074.6	-0.13604	51074.6	-0.13581	51074.6	-0.13662	51074.6	-0.13595	51074.6	-0.13584		51074.6	-1.28874	51074.6	-1.41621	51074.6
	3448.34	0.11525	3448.34	0.10575																0.86	0.94819	0.04	0.02753	7.87755	54.0529	0.02	0.05781			51328.4	-0.13653	51328.4	-0.13652	51328.4	-0.13637	51328.4	-0.13649	51328.4	-0.13703	51328.4	-0.1364	51328.4	-0.13656		51328.4	-1.29992	51328.4	-1.42283	51328.4
	3446.41	0.11554	3446.41	0.10576																0.86	0.94997	0.04	0.02768	7.87755	54.2333	0.02	0.05795			51582.2	-0.13688	51582.2	-0.13691	51582.2	-0.13678	51582.2	-0.13667	51582.2	-0.13746	51582.2	-0.13669	51582.2	-0.13689		51582.2	-1.31064	51582.2	-1.42883	51582.2
	3444.48	0.11771	3444.48	0.10803																0.86	0.95316	0.04	0.02763	7.67347	54.5189	0.02	0.05824			51880	-0.13742	51880	-0.13737	51880	-0.13709	51880	-0.13715	51880	-0.13783	51880	-0.13716	51880	-0.13735		51880	-1.32321	51880	-1.43563	51880
	3442.55	0.12004	3442.55	0.11064																0.84	0.95691	0.04	0.02764	7.63265	54.7188	0.02	0.05809			52232.4	-0.13743	52232.4	-0.13731	52232.4	-0.13723	52232.4	-0.13714	52232.4	-0.13792	52232.4	-0.13719	52232.4	-0.13738		52232.4	-1.33714	52232.4	-1.44222	52232.4
	3440.62	0.12249	3440.62	0.11314																0.84	0.96047	0.04	0.02791	7.67347	54.8581	0.02	0.0587			52584.8	-0.1377	52584.8	-0.13773	52584.8	-0.13752	52584.8	-0.13733	52584.8	-0.13828	52584.8	-0.13751	52584.8	-0.13782		52584.8	-1.35114	52584.8	-1.44875	52584.8
	3438.69	0.12476	3438.69	0.11521																0.84	0.96214	0.04	0.02785	7.79592	55.0111	0.02	0.05877			52937.2	-0.13807	52937.2	-0.13786	52937.2	-0.1379	52937.2	-0.13763	52937.2	-0.13837	52937.2	-0.13779	52937.2	-0.138		52937.2	-1.3642	52937.2	-1.45468	52937.2
	3436.77	0.12649	3436.77	0.11665																0.84	0.96541	0.04	0.02782	7.79592	55.1192	0.02	0.05889			53289.6	-0.1384	53289.6	-0.13824	53289.6	-0.13826	53289.6	-0.13818	53289.6	-0.13883	53289.6	-0.13819	53289.6	-0.13845		53289.6	-1.37714	53289.6	-1.45979	53289.6
	3434.84	0.12777	3434.84	0.11778																0.84	0.96838	0.04	0.02795	7.71429	55.2778	0.02	0.058			53642	-0.13889	53642	-0.13877	53642	-0.13863	53642	-0.13857	53642	-0.13943	53642	-0.13875	53642	-0.1389		53642	-1.38966	53642	-1.46417	53642
	3432.91	0.12859	3432.91	0.11863																0.84	0.97014	0.04	0.02791	7.63265	55.4381	0.02	0.0583			53994.4	-0.13928	53994.4	-0.13931	53994.4	-0.13917	53994.4	-0.13895	53994.4	-0.13978	53994.4	-0.1392	53994.4	-0.13938		53994.4	-1.40174	53994.4	-1.46841	53994.4
	3430.98	0.12939	3430.98	0.11946																0.84	0.97274	0.06	0.02805	7.67347	55.5514	0.02	0.05851			54346.8	-0.13955	54346.8	-0.13947	54346.8	-0.13932	54346.8	-0.13926	54346.8	-0.13994	54346.8	-0.1394	54346.8	-0.13964		54346.8	-1.41307	54346.8	-1.47181	54346.8
	3429.05	0.13061	3429.05	0.12067																0.84	0.97493	0.04	0.02867	7.79592	55.6654	0.02	0.05882			54699.2	-0.14027	54699.2	-0.14007	54699.2	-0.14002	54699.2	-0.13994	54699.2	-0.14055	54699.2	-0.13989	54699.2	-0.14032		54699.2	-1.42439	54699.2	-1.47525	54699.2
	3427.12	0.13185	3427.12	0.122																0.84	0.97629	0.04	0.02894	7.7551	55.7763	0.02	0.05913			55051.6	-0.14013	55051.6	-0.14007	55051.6	-0.13998	55051.6	-0.14	55051.6	-0.1406	55051.6	-0.13995	55051.6	-0.14019		55051.6	-1.43475	55051.6	-1.4775	55051.6
	3425.19	0.13233	3425.19	0.12254																0.84	0.98201	0.04	0.02904	7.67347	55.9182	0.02	0.05907			55404	-0.14067	55404	-0.14068	55404	-0.14052	55404	-0.14054	55404	-0.14117	55404	-0.14048	55404	-0.14059		55404	-1.44476	55404	-1.47917	55404
	3423.26	0.13176	3423.26	0.12179																0.88	1.04641	0.04	0.02917	7.67347	56.0233	0.02	0.05911			55756.4	-0.14088	55756.4	-0.14089	55756.4	-0.14081	55756.4	-0.14073	55756.4	-0.14166	55756.4	-0.14081	55756.4	-0.14118		55756.4	-1.45434	55756.4	-1.48025	55756.4
	3421.34	0.13151	3421.34	0.12132																0.98	1.06853	0.04	0.02932	7.67347	56.1503	0.02	0.05937			56108.8	-0.14116	56108.8	-0.1413	56108.8	-0.14114	56108.8	-0.14101	56108.8	-0.14196	56108.8	-0.14116	56108.8	-0.14145		56108.8	-1.46342	56108.8	-1.48084	56108.8
	3419.41	0.13339	3419.41	0.12321																1.04	1.07536	0.04	0.02921	7.71429	56.251	0.02	0.05974			56461.2	-0.14165	56461.2	-0.14164	56461.2	-0.1415	56461.2	-0.1413	56461.2	-0.14216	56461.2	-0.14142	56461.2	-0.1419		56461.2	-1.47207	56461.2	-1.48097	56461.2
	3417.48	0.13623	3417.48	0.12615																1.06	1.08414	0.04	0.02935	7.7551	56.324	0.02	0.05966			56813.6	-0.14189	56813.6	-0.14202	56813.6	-0.1419	56813.6	-0.14186	56813.6	-0.14263	56813.6	-0.14184	56813.6	-0.14223		56813.6	-1.4801	56813.6	-1.48069	56813.6
	3415.55	0.13817	3415.55	0.1281																1.06	1.10162	0.04	0.02934	7.71429	56.4629	0.02	0.05998			57166	-0.14236	57166	-0.14242	57166	-0.14231	57166	-0.14226	57166	-0.14295	57166	-0.1424	57166	-0.14269		57166	-1.48798	57166	-1.48007	57166
	3413.62	0.13934	3413.62	0.12925																1.04	1.10599	0.04	0.02947	7.67347	56.6609	0.02	0.05981			57518.4	-0.1429	57518.4	-0.1429	57518.4	-0.1428	57518.4	-0.1428	57518.4	-0.14337	57518.4	-0.14279	57518.4	-0.14323		57518.4	-1.49521	57518.4	-1.47901	57518.4
	3411.69	0.14037	3411.69	0.13025																1.06	1.11534	0.04	0.02961	7.71429	57.7938	0.02	0.06008			57870.8	-0.14326	57870.8	-0.1431	57870.8	-0.14309	57870.8	-0.14293	57870.8	-0.14366	57870.8	-0.14311	57870.8	-0.1435		57870.8	-1.5016	57870.8	-1.47768	57870.8
	3409.76	0.14132	3409.76	0.1311																1.06	1.12189	0.04	0.02958	8.08163	58.8959	0.02	0.0601			58223.2	-0.14351	58223.2	-0.1434	58223.2	-0.14339	58223.2	-0.14317	58223.2	-0.14414	58223.2	-0.14335	58223.2	-0.14358		58223.2	-1.508	58223.2	-1.47601	58223.2
	3407.84	0.14214	3407.84	0.13175																1.04	1.12432	0.04	0.02972	8.57143	59.5497	0.02	0.06022			58575.6	-0.14395	58575.6	-0.14395	58575.6	-0.14369	58575.6	-0.14358	58575.6	-0.14444	58575.6	-0.14396	58575.6	-0.14412		58575.6	-1.51383	58575.6	-1.47385	58575.6
	3405.91	0.14279	3405.91	0.13228																1.04	1.12897	0.04	0.02965	8.69388	60.0172	0.04	0.06035			58928	-0.1441	58928	-0.14414	58928	-0.14406	58928	-0.14395	58928	-0.14482	58928	-0.14401	58928	-0.14434		58928	-1.51921	58928	-1.47147	58928
	3403.98	0.14331	3403.98	0.13285																1.04	1.14145	0.04	0.02975	9.02041	60.3044	0.02	0.06121			59280.4	-0.14447	59280.4	-0.14431	59280.4	-0.14429	59280.4	-0.14404	59280.4	-0.14486	59280.4	-0.14425	59280.4	-0.1446		59280.4	-1.5241	59280.4	-1.4687	59280.4
	3402.05	0.14391	3402.05	0.1337																1.04	1.14747	0.04	0.02985	9.10204	60.5168	0.02	0.05687			59632.8	-0.1451	59632.8	-0.1452	59632.8	-0.14502	59632.8	-0.14497	59632.8	-0.14571	59632.8	-0.14501	59632.8	-0.14557		59632.8	-1.52901	59632.8	-1.46589	59632.8
	3400.12	0.14445	3400.12	0.13446																1.04	1.15206	0.04	0.0298	9.14286	60.7645	0.02	0.05767			59985.2	-0.1452	59985.2	-0.14521	59985.2	-0.145	59985.2	-0.14505	59985.2	-0.14563	59985.2	-0.14511	59985.2	-0.14549		59985.2	-1.53301	59985.2	-1.46244	59985.2
	3398.19	0.14478	3398.19	0.13475																1.04	1.15553	0.06	0.0299	8.81633	61.0553	0.02	0.05796			60337.6	-0.14553	60337.6	-0.14545	60337.6	-0.14532	60337.6	-0.14507	60337.6	-0.14597	60337.6	-0.14525	60337.6	-0.14561		60337.6	-1.53653	60337.6	-1.45844	60337.6
	3396.26	0.14517	3396.26	0.13496																1.02	1.15794	0.06	0.03082	8.77551	61.3084	0.02	0.05859			60690	-0.14606	60690	-0.14608	60690	-0.14603	60690	-0.14594	60690	-0.14675	60690	-0.14602	60690	-0.14641		60690	-1.53999	60690	-1.45504	60690
	3394.34	0.14539	3394.34	0.13513																1.02	1.16104	0.04	0.03083	9.02041	61.4547	0.02	0.05844			61042.4	-0.14658	61042.4	-0.14663	61042.4	-0.14658	61042.4	-0.14642	61042.4	-0.14695	61042.4	-0.14659	61042.4	-0.14692		61042.4	-1.54312	61042.4	-1.45126	61042.4
	3392.41	0.14601	3392.41	0.13586																1.02	1.16432	0.06	0.03104	9.06122	61.591	0.02	0.05947			61394.8	-0.1469	61394.8	-0.14686	61394.8	-0.14667	61394.8	-0.14673	61394.8	-0.1474	61394.8	-0.14669	61394.8	-0.14718		61394.8	-1.54533	61394.8	-1.44656	61394.8
	3390.48	0.14766	3390.48	0.13763																1.02	1.17183	0.06	0.03132	9.02041	61.7291	0.02	0.05914			61747.2	-0.14728	61747.2	-0.14726	61747.2	-0.14709	61747.2	-0.14691	61747.2	-0.14789	61747.2	-0.14722	61747.2	-0.14762		61747.2	-1.54767	61747.2	-1.44236	61747.2
	3388.55	0.1489	3388.55	0.13896																1.02	1.17748	0.04	0.0315	8.89796	61.8779	0.02	0.0598			62099.6	-0.14781	62099.6	-0.14778	62099.6	-0.14759	62099.6	-0.14763	62099.6	-0.14832	62099.6	-0.14768	62099.6	-0.14822		62099.6	-1.54963	62099.6	-1.4378	62099.6
	3386.62	0.14902	3386.62	0.13907																1.04	1.1792	0.04	0.03145	8.85714	62.0706	0.02	0.05984			62452	-0.14825	62452	-0.14819	62452	-0.14808	62452	-0.14807	62452	-0.14875	62452	-0.14805	62452	-0.14861		62452	-1.55132	62452	-1.43296	62452
	3384.69	0.14929	3384.69	0.13917																1.22	1.221	0.06	0.03153	8.93878	62.1771	0.02	0.06074			62804.4	-0.14835	62804.4	-0.14834	62804.4	-0.14827	62804.4	-0.14822	62804.4	-0.14899	62804.4	-0.14828	62804.4	-0.14884		62804.4	-1.55231	62804.4	-1.42762	62804.4
	3382.76	0.15035	3382.76	0.14011																1.24	1.23829	0.04	0.03158	9.06122	62.2837	0.02	0.06096			63156.8	-0.14882	63156.8	-0.14868	63156.8	-0.14864	63156.8	-0.14854	63156.8	-0.14929	63156.8	-0.14862	63156.8	-0.14909		63156.8	-1.55313	63156.8	-1.42253	63156.8
	3380.84	0.15141	3380.84	0.14126																1.26	1.2534	0.04	0.03185	9.02041	62.4269	0.02	0.06143			63509.2	-0.149	63509.2	-0.1491	63509.2	-0.14887	63509.2	-0.14895	63509.2	-0.14959	63509.2	-0.1488	63509.2	-0.14947		63509.2	-1.55367	63509.2	-1.41721	63509.2
	3378.91	0.1521	3378.91	0.14207																1.22	1.2563	0.04	0.03194	8.89796	62.536	0.02	0.0617			63861.6	-0.14956	63861.6	-0.14953	63861.6	-0.14939	63861.6	-0.14928	63861.6	-0.15004	63861.6	-0.14947	63861.6	-0.1501		63861.6	-1.55403	63861.6	-1.41173	63861.6
	3376.98	0.1527	3376.98	0.14274																1.22	1.26227	0.04	0.03211	8.93878	62.7185	0.02	0.06157			64214	-0.15006	64214	-0.15014	64214	-0.14991	64214	-0.14973	64214	-0.15058	64214	-0.14988	64214	-0.15046		64214	-1.55399	64214	-1.40645	64214
	3375.05	0.15326	3375.05	0.14337																1.22	1.26753	0.06	0.032	8.93878	62.813	0.02	0.06171			64566.4	-0.15039	64566.4	-0.15023	64566.4	-0.15016	64566.4	-0.15017	64566.4	-0.15081	64566.4	-0.15024	64566.4	-0.15089		64566.4	-1.55377	64566.4	-1.40049	64566.4
	3373.12	0.1537	3373.12	0.14383																1.22	1.28822	0.06	0.03223	8.97959	62.8955	0.02	0.06227			64918.8	-0.15093	64918.8	-0.15081	64918.8	-0.15075	64918.8	-0.15059	64918.8	-0.15154	64918.8	-0.15087	64918.8	-0.1514		64918.8	-1.55349	64918.8	-1.39495	64918.8
	3371.19	0.15389	3371.19	0.14397																1.22	1.2936	0.06	0.03243	9.02041	62.9744	0.02	0.06277			65271.2	-0.15118	65271.2	-0.15122	65271.2	-0.15106	65271.2	-0.15106	65271.2	-0.15165	65271.2	-0.15134	65271.2	-0.15181		65271.2	-1.55272	65271.2	-1.38906	65271.2
	3369.26	0.15361	3369.26	0.14366																1.22	1.29769	0.06	0.03238	8.89796	63.062	0.02	0.06191			65623.6	-0.15135	65623.6	-0.15137	65623.6	-0.15135	65623.6	-0.15121	65623.6	-0.15201	65623.6	-0.15129	65623.6	-0.15195		65623.6	-1.55145	65623.6	-1.38282	65623.6
	3367.34	0.15315	3367.34	0.14313																1.22	1.30095	0.06	0.03334	8.89796	63.1599	0.02	0.06289			65976	-0.15183	65976	-0.15183	65976	-0.1518	65976	-0.1517	65976	-0.1523	65976	-0.15174	65976	-0.15236		65976	-1.55013	65976	-1.37736	65976
	3365.41	0.15311	3365.41	0.14302																1.2	1.3043	0.06	0.03355	8.97959	63.2313	0.04	0.06311			66328.4	-0.15237	66328.4	-0.15245	66328.4	-0.15248	66328.4	-0.15222	66328.4	-0.15312	66328.4	-0.15246	66328.4	-0.15303		66328.4	-1.54879	66328.4	-1.37121	66328.4
	3363.48	0.15348	3363.48	0.14343																1.22	1.30778	0.06	0.03374	8.93878	63.3666	0.02	0.06291			66680.8	-0.15266	66680.8	-0.15272	66680.8	-0.15255	66680.8	-0.15257	66680.8	-0.15329	66680.8	-0.15266	66680.8	-0.15313		66680.8	-1.54697	66680.8	-1.36549	66680.8
	3361.55	0.15406	3361.55	0.14416																1.22	1.31183	0.06	0.03393	8.97959	64.3378	0.02	0.06405			67033.2	-0.15334	67033.2	-0.15347	67033.2	-0.15322	67033.2	-0.15313	67033.2	-0.15409	67033.2	-0.15348	67033.2	-0.15394		67033.2	-1.54543	67033.2	-1.35973	67033.2
	3359.62	0.15477	3359.62	0.14503																1.2	1.3136	0.06	0.03381	9.71429	64.8289	0.02	0.06359			67385.6	-0.15389	67385.6	-0.15383	67385.6	-0.1538	67385.6	-0.15362	67385.6	-0.15452	67385.6	-0.1539	67385.6	-0.15447		67385.6	-1.54334	67385.6	-1.35371	67385.6
	3357.69	0.15517	3357.69	0.14558																1.2	1.31819	0.06	0.03398	10.2857	65.2065	0.02	0.06409			67738	-0.15391	67738	-0.15394	67738	-0.15378	67738	-0.1539	67738	-0.15454	67738	-0.15402	67738	-0.15444		67738	-1.54091	67738	-1.34672	67738
	3355.76	0.15538	3355.76	0.14582																1.2	1.32077	0.06	0.03404	10.4898	65.3982	0.02	0.06471			68090.4	-0.15441	68090.4	-0.15446	68090.4	-0.15427	68090.4	-0.15425	68090.4	-0.15506	68090.4	-0.15451	68090.4	-0.15502		68090.4	-1.53844	68090.4	-1.33962	68090.4
	3353.84	0.15593	3353.84	0.14629																1.18	1.32707	0.06	0.03409	10.3674	65.7381	0.02	0.06556			68442.8	-0.15497	68442.8	-0.15509	68442.8	-0.15502	68442.8	-0.15474	68442.8	-0.15556	68442.8	-0.15517	68442.8	-0.15557		68442.8	-1.53587	68442.8	-1.333	68442.8
	3351.91	0.15657	3351.91	0.14685																1.18	1.33083	0.06	0.0343	10.0408	66.0886	0.02	0.065			68795.1	-0.15513	68795.1	-0.15523	68795.1	-0.15524	68795.1	-0.15486	68795.1	-0.15581	68795.1	-0.15524	68795.1	-0.15578		68795.1	-1.53334	68795.1	-1.32668	68795.1
	3349.98	0.15682	3349.98	0.14715																1.2	1.33457	0.06	0.03421	10.1225	66.301	0.02	0.0654			69147.5	-0.15567	69147.5	-0.15594	69147.5	-0.15571	69147.5	-0.15564	69147.5	-0.15635	69147.5	-0.15585	69147.5	-0.1564		69147.5	-1.53041	69147.5	-1.3206	69147.5
	3348.05	0.15681	3348.05	0.14732																1.18	1.33896	0.06	0.03437	10.3674	66.4946	0.02	0.06605			69499.9	-0.15604	69499.9	-0.1563	69499.9	-0.15596	69499.9	-0.15601	69499.9	-0.15666	69499.9	-0.15627	69499.9	-0.15681		69499.9	-1.52726	69499.9	-1.31438	69499.9
	3346.12	0.15683	3346.12	0.14753																1.2	1.34192	0.06	0.03446	10.3674	66.5979	0.02	0.06566			69852.3	-0.15651	69852.3	-0.15663	69852.3	-0.15634	69852.3	-0.15642	69852.3	-0.15719	69852.3	-0.15657	69852.3	-0.15719		69852.3	-1.52426	69852.3	-1.30827	69852.3
	3344.19	0.15698	3344.19	0.1477																1.42	1.38303	0.06	0.0344	10.2857	66.7834	0.02	0.06641			70204.7	-0.15701	70204.7	-0.15715	70204.7	-0.1571	70204.7	-0.15701	70204.7	-0.15768	70204.7	-0.15724	70204.7	-0.1578		70204.7	-1.52087	70204.7	-1.30222	70204.7
	3342.26	0.15712	3342.26	0.14766																1.48	1.3962	0.06	0.03488	10.1633	66.9279	0.02	0.06605			70557.1	-0.15742	70557.1	-0.15737	70557.1	-0.15722	70557.1	-0.15721	70557.1	-0.15792	70557.1	-0.15747	70557.1	-0.1582		70557.1	-1.51756	70557.1	-1.29615	70557.1
	3340.34	0.15697	3340.34	0.14737																1.48	1.42034	0.06	0.03479	10.1633	67.1108	0.02	0.06675			70909.5	-0.15775	70909.5	-0.15783	70909.5	-0.15787	70909.5	-0.15764	70909.5	-0.15849	70909.5	-0.15793	70909.5	-0.15863		70909.5	-1.51395	70909.5	-1.29023	70909.5
	3338.41	0.15639	3338.41	0.1468																1.48	1.43446	0.06	0.03495	10.2449	67.2571	0.02	0.06642			71261.9	-0.15828	71261.9	-0.15835	71261.9	-0.15808	71261.9	-0.15802	71261.9	-0.15882	71261.9	-0.15825	71261.9	-0.15924		71261.9	-1.51044	71261.9	-1.28418	71261.9
	3336.48	0.15592	3336.48	0.14643																1.44	1.43754	0.06	0.03505	10.3674	67.3611	0.02	0.067			71614.3	-0.15841	71614.3	-0.15844	71614.3	-0.15838	71614.3	-0.15812	71614.3	-0.15891	71614.3	-0.15846	71614.3	-0.15915		71614.3	-1.50671	71614.3	-1.27784	71614.3
	3334.55	0.15625	3334.55	0.14685																1.46	1.44926	0.06	0.03514	10.2449	67.5207	0.02	0.06808			72027.8	-0.15911	72027.8	-0.15919	72027.8	-0.15916	72027.8	-0.15909	72027.8	-0.15964	72027.8	-0.15903	72027.8	-0.15996		72027.8	-1.50218	72027.8	-1.27094	72027.8
	3332.62	0.15694	3332.62	0.14766																1.46	1.45538	0.06	0.03603	10.1225	67.6652	0.02	0.06795			72518.5	-0.15978	72518.5	-0.15976	72518.5	-0.15961	72518.5	-0.15972	72518.5	-0.16038	72518.5	-0.15988	72518.5	-0.16059		72518.5	-1.49693	72518.5	-1.26276	72518.5
	3330.69	0.15712	3330.69	0.14797																1.46	1.46025	0.06	0.03653	10.2041	67.7863	0.02	0.06789			73009.3	-0.16009	73009.3	-0.16003	73009.3	-0.1601	73009.3	-0.15987	73009.3	-0.16081	73009.3	-0.16029	73009.3	-0.16106		73009.3	-1.49116	73009.3	-1.2546	73009.3
	3328.76	0.15684	3328.76	0.14775																1.44	1.4693	0.06	0.03692	10.2041	67.9242	0.02	0.06911			73500	-0.16079	73500	-0.16088	73500	-0.1607	73500	-0.16071	73500	-0.16143	73500	-0.16102	73500	-0.16168		73500	-1.48565	73500	-1.24673	73500
	3326.84	0.15664	3326.84	0.14756																1.44	1.47329	0.06	0.03691	10.2857	68.0384	0.02	0.06872			73990.7	-0.1614	73990.7	-0.16155	73990.7	-0.16135	73990.7	-0.16124	73990.7	-0.1621	73990.7	-0.16146	73990.7	-0.16229		73990.7	-1.4799	73990.7	-1.23884	73990.7
	3324.91	0.15674	3324.91	0.14772																1.44	1.48674	0.06	0.03721	10.2449	68.1348	0.02	0.0694			74481.5	-0.16171	74481.5	-0.16177	74481.5	-0.16175	74481.5	-0.16148	74481.5	-0.16236	74481.5	-0.16183	74481.5	-0.16267		74481.5	-1.47335	74481.5	-1.23096	74481.5
	3322.98	0.15707	3322.98	0.14813																1.44	1.49605	0.06	0.03746	10.2041	68.2946	0.04	0.06943			74972.2	-0.16254	74972.2	-0.16258	74972.2	-0.16249	74972.2	-0.16243	74972.2	-0.16322	74972.2	-0.16269	74972.2	-0.16357		74972.2	-1.46783	74972.2	-1.22349	74972.2
	3321.05	0.15742	3321.05	0.14853																1.42	1.50043	0.06	0.03738	10.1633	68.4081	0.02	0.07			75463	-0.16298	75463	-0.16301	75463	-0.16319	75463	-0.16311	75463	-0.16377	75463	-0.16328	75463	-0.16418		75463	-1.46156	75463	-1.21589	75463
	3319.12	0.15763	3319.12	0.14877																1.42	1.51572	0.06	0.03754	10.2449	68.5111	0.02	0.07008			75953.7	-0.164	75953.7	-0.16393	75953.7	-0.16388	75953.7	-0.1637	75953.7	-0.16458	75953.7	-0.16418	75953.7	-0.16495		75953.7	-1.45567	75953.7	-1.20865	75953.7
	3317.19	0.15766	3317.19	0.14886																1.42	1.52131	0.06	0.03771	10.2857	68.5846	0.02	0.07077			76444.4	-0.16437	76444.4	-0.16442	76444.4	-0.16438	76444.4	-0.16428	76444.4	-0.16493	76444.4	-0.1647	76444.4	-0.16541		76444.4	-1.44931	76444.4	-1.20088	76444.4
	3315.26	0.15746	3315.26	0.14872																1.42	1.52867	0.06	0.0378	10.2449	69.2771	0.02	0.07051			76935.2	-0.16485	76935.2	-0.16517	76935.2	-0.16487	76935.2	-0.16495	76935.2	-0.16576	76935.2	-0.1652	76935.2	-0.16611		76935.2	-1.44299	76935.2	-1.19346	76935.2
	3313.33	0.15725	3313.33	0.14842																1.42	1.54064	0.06	0.03786	10.2041	70.051	0.02	0.07045			77425.9	-0.16566	77425.9	-0.16568	77425.9	-0.16565	77425.9	-0.16552	77425.9	-0.16627	77425.9	-0.16591	77425.9	-0.16701		77425.9	-1.43679	77425.9	-1.18645	77425.9
	3311.41	0.15718	3311.41	0.14821																1.42	1.54894	0.06	0.03796	11.0204	70.4807	0.02	0.07115			77916.7	-0.16648	77916.7	-0.16674	77916.7	-0.16662	77916.7	-0.16641	77916.7	-0.16716	77916.7	-0.16675	77916.7	-0.16777		77916.7	-1.43057	77916.7	-1.17928	77916.7
	3309.48	0.15732	3309.48	0.14837																1.56	1.55144	0.06	0.03789	11.4694	70.9408	0.02	0.07107			78407.4	-0.16678	78407.4	-0.16698	78407.4	-0.16671	78407.4	-0.16675	78407.4	-0.1674	78407.4	-0.16705	78407.4	-0.16791		78407.4	-1.42429	78407.4	-1.17207	78407.4
	3307.55	0.15801	3307.55	0.14923																1.66	1.60004	0.06	0.03814	11.1837	71.261	0.02	0.07139			78898.1	-0.16743	78898.1	-0.16754	78898.1	-0.16754	78898.1	-0.16756	78898.1	-0.16807	78898.1	-0.16779	78898.1	-0.16873		78898.1	-1.41803	78898.1	-1.16497	78898.1
	3305.62	0.15901	3305.62	0.1503																1.66	1.62072	0.06	0.03814	11.2245	71.5848	0.02	0.07118			79388.9	-0.16799	79388.9	-0.16806	79388.9	-0.16798	79388.9	-0.16771	79388.9	-0.16868	79388.9	-0.16822	79388.9	-0.16898		79388.9	-1.41155	79388.9	-1.15791	79388.9
	3303.69	0.15968	3303.69	0.15089																1.68	1.63167	0.06	0.03816	11.3061	71.8364	0.02	0.07142			79879.6	-0.16868	79879.6	-0.16878	79879.6	-0.16851	79879.6	-0.16859	79879.6	-0.16922	79879.6	-0.16888	79879.6	-0.16994		79879.6	-1.4051	79879.6	-1.15098	79879.6
	3301.76	0.15998	3301.76	0.15113																1.72	1.64831	0.06	0.03819	11.5102	71.9916	0.02	0.07157			80370.4	-0.16956	80370.4	-0.1695	80370.4	-0.16939	80370.4	-0.16934	80370.4	-0.17001	80370.4	-0.16967	80370.4	-0.1708		80370.4	-1.39871	80370.4	-1.14423	80370.4
	3299.83	0.16007	3299.83	0.15119																1.76	1.65793	0.06	0.03835	11.551	72.2202	0.02	0.07143			80861.1	-0.16985	80861.1	-0.16996	80861.1	-0.16992	80861.1	-0.16976	80861.1	-0.17041	80861.1	-0.17004	80861.1	-0.17109		80861.1	-1.39244	80861.1	-1.13781	80861.1
	3297.91	0.16011	3297.91	0.15121																1.72	1.66515	0.06	0.03828	11.3061	72.4451	0.02	0.07189			81351.9	-0.17056	81351.9	-0.17067	81351.9	-0.17058	81351.9	-0.17029	81351.9	-0.17113	81351.9	-0.17091	81351.9	-0.17174		81351.9	-1.38604	81351.9	-1.13087	81351.9
	3295.98	0.16022	3295.98	0.15138																1.72	1.67434	0.06	0.03841	11.2245	72.6313	0.02	0.07189			81842.6	-0.17095	81842.6	-0.17128	81842.6	-0.17114	81842.6	-0.17088	81842.6	-0.17184	81842.6	-0.17138	81842.6	-0.1725		81842.6	-1.37973	81842.6	-1.12411	81842.6
	3294.05	0.16021	3294.05	0.15145																1.72	1.68043	0.06	0.03846	11.3878	72.8012	0.02	0.07424			82333.3	-0.17184	82333.3	-0.17204	82333.3	-0.17187	82333.3	-0.17185	82333.3	-0.17258	82333.3	-0.17219	82333.3	-0.1733		82333.3	-1.37392	82333.3	-1.11774	82333.3
	3292.12	0.16028	3292.12	0.1515																1.72	1.68782	0.06	0.03846	11.4286	72.9188	0.02	0.07378			82824.1	-0.17236	82824.1	-0.1724	82824.1	-0.17221	82824.1	-0.17221	82824.1	-0.173	82824.1	-0.17263	82824.1	-0.17372		82824.1	-1.36729	82824.1	-1.11085	82824.1
	3290.19	0.16077	3290.19	0.15193																1.72	1.69185	0.06	0.03857	11.4286	73.1322	0.02	0.07431			83314.8	-0.17317	83314.8	-0.1732	83314.8	-0.17315	83314.8	-0.17288	83314.8	-0.17379	83314.8	-0.17334	83314.8	-0.17462		83314.8	-1.36107	83314.8	-1.10388	83314.8
	3288.26	0.16147	3288.26	0.15263																1.7	1.69694	0.06	0.0386	11.3878	73.289	0.02	0.07472			83805.6	-0.17372	83805.6	-0.17395	83805.6	-0.17372	83805.6	-0.17372	83805.6	-0.17457	83805.6	-0.17401	83805.6	-0.17529		83805.6	-1.35516	83805.6	-1.09731	83805.6
	3286.33	0.16192	3286.33	0.15324																1.7	1.70218	0.06	0.03971	11.2653	73.4488	0.02	0.0742			84296.3	-0.17444	84296.3	-0.17467	84296.3	-0.17442	84296.3	-0.17449	84296.3	-0.17523	84296.3	-0.1748	84296.3	-0.1761		84296.3	-1.34869	84296.3	-1.09095	84296.3
	3284.41	0.16205	3284.41	0.15353																1.7	1.70784	0.06	0.04028	11.3061	73.5795	0.02	0.07502			84787	-0.17521	84787	-0.17548	84787	-0.1753	84787	-0.17491	84787	-0.17586	84787	-0.17558	84787	-0.17675		84787	-1.34273	84787	-1.08523	84787
	3282.48	0.16216	3282.48	0.15367																1.7	1.71106	0.08	0.04039	11.4286	73.6797	0.02	0.07469			85277.8	-0.17568	85277.8	-0.17587	85277.8	-0.17571	85277.8	-0.1757	85277.8	-0.17627	85277.8	-0.17608	85277.8	-0.17737		85277.8	-1.33649	85277.8	-1.07933	85277.8
	3280.55	0.16235	3280.55	0.15382																1.7	1.71695	0.08	0.04047	11.4286	73.7952	0.04	0.07533			85768.5	-0.17616	85768.5	-0.17629	85768.5	-0.17626	85768.5	-0.17599	85768.5	-0.17684	85768.5	-0.17651	85768.5	-0.17797		85768.5	-1.33056	85768.5	-1.07346	85768.5
	3278.62	0.16227	3278.62	0.15371																1.68	1.71952	0.08	0.04071	11.3469	73.9102	0.02	0.07529			86259.3	-0.17678	86259.3	-0.17703	86259.3	-0.17689	86259.3	-0.17668	86259.3	-0.17745	86259.3	-0.17713	86259.3	-0.17855		86259.3	-1.32463	86259.3	-1.06724	86259.3
	3276.69	0.16192	3276.69	0.15336																1.68	1.72341	0.08	0.0408	11.3061	74.046	0.02	0.07582			86750	-0.17743	86750	-0.17739	86750	-0.17762	86750	-0.1774	86750	-0.17814	86750	-0.17791	86750	-0.17932		86750	-1.31867	86750	-1.06154	86750
	3274.76	0.16196	3274.76	0.15341																1.68	1.72903	0.06	0.04086	11.3469	74.1738	0.02	0.07537			87240.7	-0.17819	87240.7	-0.17835	87240.7	-0.17821	87240.7	-0.17817	87240.7	-0.17884	87240.7	-0.17857	87240.7	-0.18007		87240.7	-1.31277	87240.7	-1.05605	87240.7
	3272.83	0.16278	3272.83	0.15418																1.68	1.73176	0.08	0.04111	11.3878	74.2661	0.02	0.07621			87731.5	-0.17899	87731.5	-0.17923	87731.5	-0.17919	87731.5	-0.17904	87731.5	-0.17984	87731.5	-0.17955	87731.5	-0.18087		87731.5	-1.30702	87731.5	-1.05086	87731.5
	3270.91	0.1638	3270.91	0.1552																1.68	1.73546	0.08	0.04121	11.3878	74.386	0.02	0.07535			88222.2	-0.17965	88222.2	-0.17976	88222.2	-0.17979	88222.2	-0.1796	88222.2	-0.18025	88222.2	-0.1802	88222.2	-0.18151		88222.2	-1.30137	88222.2	-1.04555	88222.2
	3268.98	0.16439	3268.98	0.15583																1.68	1.74122	0.08	0.04134	11.3469	74.4777	0.02	0.07578			88713	-0.18044	88713	-0.1805	88713	-0.18026	88713	-0.18023	88713	-0.18096	88713	-0.18071	88713	-0.18206		88713	-1.29554	88713	-1.03981	88713
	3267.05	0.16457	3267.05	0.15603																1.68	1.74779	0.08	0.04141	11.3061	74.5843	0.02	0.07618			89203.7	-0.18091	89203.7	-0.18115	89203.7	-0.18108	89203.7	-0.18092	89203.7	-0.18163	89203.7	-0.18147	89203.7	-0.18293		89203.7	-1.28979	89203.7	-1.03486	89203.7
	3265.12	0.16467	3265.12	0.15615																1.68	1.75057	0.06	0.0414	11.3061	75.3982	0.02	0.07725			89694.4	-0.18159	89694.4	-0.1817	89694.4	-0.18182	89694.4	-0.18158	89694.4	-0.18246	89694.4	-0.18224	89694.4	-0.18363		89694.4	-1.28443	89694.4	-1.03009	89694.4
	3263.19	0.16483	3263.19	0.15631																1.66	1.75196	0.06	0.0416	11.3878	76.063	0.02	0.07654			90185.2	-0.18237	90185.2	-0.18252	90185.2	-0.18234	90185.2	-0.18231	90185.2	-0.18303	90185.2	-0.1829	90185.2	-0.18423		90185.2	-1.27886	90185.2	-1.02495	90185.2
	3261.26	0.16489	3261.26	0.15628																1.9	1.81273	0.08	0.04168	12.1633	76.5387	0.02	0.07731			90675.9	-0.18318	90675.9	-0.18321	90675.9	-0.1834	90675.9	-0.18309	90675.9	-0.18395	90675.9	-0.18374	90675.9	-0.18513		90675.9	-1.27347	90675.9	-1.01962	90675.9
	3259.33	0.16478	3259.33	0.15605																2.06	1.81273	0.08	0.04184	12.449	76.8881	0.02	0.07703			91166.7	-0.18378	91166.7	-0.18398	91166.7	-0.18393	91166.7	-0.18386	91166.7	-0.18457	91166.7	-0.1845	91166.7	-0.18608		91166.7	-1.26824	91166.7	-1.01439	91166.7
	3257.41	0.16445	3257.41	0.15578																2.08	1.8353	0.08	0.04192	12.6531	77.0542	0.02	0.0777			91657.4	-0.18438	91657.4	-0.18436	91657.4	-0.18437	91657.4	-0.18415	91657.4	-0.18502	91657.4	-0.18479	91657.4	-0.18659		91657.4	-1.2624	91657.4	-1.00932	91657.4
	3255.48	0.16407	3255.48	0.15567																2.04	1.86312	0.08	0.04201	12.8163	77.3201	0.02	0.07942			92148.1	-0.18536	92148.1	-0.18547	92148.1	-0.18539	92148.1	-0.18523	92148.1	-0.18602	92148.1	-0.18597	92148.1	-0.18758		92148.1	-1.25753	92148.1	-1.00485	92148.1
	3253.55	0.16423	3253.55	0.15601																2.02	1.86851	0.08	0.0422	12.6122	77.5458	0.02	0.07832			92638.9	-0.18587	92638.9	-0.18594	92638.9	-0.18591	92638.9	-0.18572	92638.9	-0.1865	92638.9	-0.18645	92638.9	-0.18803		92638.9	-1.25192	92638.9	-1.00007	92638.9
	3251.62	0.16486	3251.62	0.15665																2.02	1.91579	0.08	0.0421	12.449	77.8806	0.02	0.07952			93129.6	-0.18656	93129.6	-0.18663	93129.6	-0.18647	93129.6	-0.18637	93129.6	-0.18715	93129.6	-0.18703	93129.6	-0.18869		93129.6	-1.24678	93129.6	-0.99545	93129.6
	3249.69	0.16515	3249.69	0.15681																2.02	1.921	0.06	0.04226	12.5306	78.0863	0.02	0.07882			93620.4	-0.18729	93620.4	-0.18752	93620.4	-0.18738	93620.4	-0.18727	93620.4	-0.18812	93620.4	-0.18811	93620.4	-0.18958		93620.4	-1.24167	93620.4	-0.99094	93620.4
	3247.76	0.16467	3247.76	0.15606																2.02	1.92612	0.08	0.04231	12.6122	78.1839	0.02	0.07843			94111.1	-0.18805	94111.1	-0.18808	94111.1	-0.18812	94111.1	-0.18815	94111.1	-0.18872	94111.1	-0.1888	94111.1	-0.19054		94111.1	-1.23688	94111.1	-0.98694	94111.1
	3245.83	0.16394	3245.83	0.15512																2.02	1.93522	0.08	0.04238	12.6939	78.3225	0.02	0.07831			94601.9	-0.18865	94601.9	-0.1888	94601.9	-0.18875	94601.9	-0.18868	94601.9	-0.18944	94601.9	-0.18919	94601.9	-0.19117		94601.9	-1.23169	94601.9	-0.98248	94601.9
	3243.91	0.16379	3243.91	0.15504																2.02	1.93834	0.08	0.04238	12.5714	78.5029	0.02	0.07776			95092.6	-0.1892	95092.6	-0.18953	95092.6	-0.18933	95092.6	-0.18925	95092.6	-0.18998	95092.6	-0.18993	95092.6	-0.19194		95092.6	-1.22675	95092.6	-0.97817	95092.6
	3241.98	0.16404	3241.98	0.15555																2	1.94321	0.08	0.04379	12.5306	78.6684	0.02	0.07912			95583.3	-0.18983	95583.3	-0.19008	95583.3	-0.19013	95583.3	-0.19004	95583.3	-0.19073	95583.3	-0.19066	95583.3	-0.19252		95583.3	-1.22175	95583.3	-0.97382	95583.3
	3240.05	0.16402	3240.05	0.15574																2	1.95304	0.08	0.04401	12.5306	78.83	0.02	0.07873			96074.1	-0.19097	96074.1	-0.19112	96074.1	-0.19111	96074.1	-0.19118	96074.1	-0.19183	96074.1	-0.19169	96074.1	-0.19372		96074.1	-1.21698	96074.1	-0.96989	96074.1
	3238.12	0.16375	3238.12	0.15557																1.98	1.95702	0.08	0.04428	12.6122	78.9784	0.02	0.07771			96564.8	-0.19142	96564.8	-0.19172	96564.8	-0.19166	96564.8	-0.19153	96564.8	-0.19224	96564.8	-0.19229	96564.8	-0.19435		96564.8	-1.21213	96564.8	-0.96586	96564.8
	3236.19	0.1635	3236.19	0.15538																2	1.96143	0.08	0.0445	12.6939	79.0937	0.02	0.07946			97055.6	-0.19221	97055.6	-0.19241	97055.6	-0.19253	97055.6	-0.19233	97055.6	-0.19314	97055.6	-0.19301	97055.6	-0.19509		97055.6	-1.20742	97055.6	-0.96173	97055.6
	3234.26	0.16325	3234.26	0.15513																2	1.9683	0.08	0.0447	12.6122	79.2466	0.04	0.07864			97546.3	-0.19322	97546.3	-0.19343	97546.3	-0.19355	97546.3	-0.19332	97546.3	-0.19408	97546.3	-0.19408	97546.3	-0.19609		97546.3	-1.20276	97546.3	-0.95783	97546.3
	3232.33	0.16289	3232.33	0.15471																2	1.97244	0.08	0.04482	12.5306	79.3903	0.02	0.07922			98037	-0.19367	98037	-0.19379	98037	-0.19387	98037	-0.19368	98037	-0.19457	98037	-0.19451	98037	-0.19671		98037	-1.19783	98037	-0.95341	98037
	3230.41	0.16246	3230.41	0.15423																1.98	1.97695	0.08	0.04493	12.5714	79.5166	0.02	0.07958			98527.8	-0.19459	98527.8	-0.19489	98527.8	-0.19481	98527.8	-0.19468	98527.8	-0.19554	98527.8	-0.19549	98527.8	-0.19752		98527.8	-1.19359	98527.8	-0.9494	98527.8
	3228.48	0.16214	3228.48	0.15394																2	1.98072	0.08	0.045	12.5714	79.6004	0.02	0.08098			99018.5	-0.1951	99018.5	-0.19529	99018.5	-0.19506	99018.5	-0.19513	99018.5	-0.19577	99018.5	-0.19577	99018.5	-0.19792		99018.5	-1.18909	99018.5	-0.94492	99018.5
	3226.55	0.16206	3226.55	0.15401																2	1.98435	0.08	0.04506	12.6122	79.7262	0.02	0.08143			99509.3	-0.19588	99509.3	-0.19612	99509.3	-0.19604	99509.3	-0.19609	99509.3	-0.19685	99509.3	-0.19683	99509.3	-0.19894		99509.3	-1.18453	99509.3	-0.94076	99509.3
	3224.62	0.16201	3224.62	0.15409																1.98	1.98737	0.08	0.04524	12.5714	79.8878	0.02	0.08197			100000	-0.19667	100000	-0.19697	100000	-0.19684	100000	-0.19674	100000	-0.19759	100000	-0.19743	100000	-0.19973		100000	-1.18026	100000	-0.9368	100000
	3222.69	0.16158	3222.69	0.15366																1.98	1.99114	0.08	0.04537	12.5306	80.0526	0.02	0.08222			100577	-0.19753	100577	-0.19783	100577	-0.1976	100577	-0.19755	100577	-0.1984	100577	-0.19856	100577	-0.20078		100577	-1.17488	100577	-0.93159	100577
	3220.76	0.16091	3220.76	0.15291																1.98	1.99492	0.08	0.0454	12.5306	80.1207	0.02	0.08318			101260	-0.1987	101260	-0.19876	101260	-0.19886	101260	-0.19855	101260	-0.19949	101260	-0.19954	101260	-0.20186		101260	-1.16923	101260	-0.92641	101260
	3218.83	0.16055	3218.83	0.15251																1.98	1.9977	0.08	0.04554	12.5306	80.2209	0.02	0.0854			101944	-0.19977	101944	-0.19993	101944	-0.19988	101944	-0.1997	101944	-0.20047	101944	-0.20052	101944	-0.20312		101944	-1.16338	101944	-0.92124	101944
	3216.9	0.16026	3216.9	0.15227																1.98	2.01066	0.08	0.04554	12.5714	80.7499	0.02	0.08619			102627	-0.20046	102627	-0.20081	102627	-0.20076	102627	-0.20056	102627	-0.20129	102627	-0.2016	102627	-0.20391		102627	-1.15732	102627	-0.91601	102627
	3214.98	0.15974	3214.98	0.15183																2.24	2.02376	0.08	0.04579	12.5714	81.3911	0.02	0.08567			103310	-0.20134	103310	-0.20163	103310	-0.20178	103310	-0.20142	103310	-0.20218	103310	-0.20249	103310	-0.20487		103310	-1.15167	103310	-0.91134	103310
	3213.05	0.15932	3213.05	0.15148																2.26	2.06215	0.08	0.04614	13.4286	81.8149	0.02	0.08616			103993	-0.2029	103993	-0.20319	103993	-0.20321	103993	-0.20293	103993	-0.20381	103993	-0.20387	103993	-0.20653		103993	-1.14612	103993	-0.90691	103993
	3211.12	0.15897	3211.12	0.15119																2.24	2.08375	0.08	0.04627	14.1225	82.0065	0.02	0.08676			104676	-0.20416	104676	-0.20437	104676	-0.20441	104676	-0.20427	104676	-0.20488	104676	-0.20521	104676	-0.20787		104676	-1.14101	104676	-0.90267	104676
	3209.19	0.15869	3209.19	0.15103																2.3	2.09812	0.08	0.04625	14.1633	82.2363	0.02	0.08668			105360	-0.20521	105360	-0.20546	105360	-0.20543	105360	-0.2053	105360	-0.20598	105360	-0.2065	105360	-0.20898		105360	-1.13543	105360	-0.89857	105360
	3207.26	0.15873	3207.26	0.15122																2.32	2.1004	0.08	0.04632	13.8367	82.5399	0.02	0.08644			106043	-0.20608	106043	-0.20631	106043	-0.20627	106043	-0.20615	106043	-0.20701	106043	-0.20711	106043	-0.21001		106043	-1.13007	106043	-0.89441	106043
	3205.33	0.15875	3205.33	0.1513																2.36	2.11261	0.08	0.04649	13.6735	82.8009	0.02	0.08638			106726	-0.20755	106726	-0.20787	106726	-0.20789	106726	-0.20762	106726	-0.20845	106726	-0.20862	106726	-0.2117		106726	-1.12509	106726	-0.89074	106726
	3203.4	0.15844	3203.4	0.15094																2.36	2.1182	0.08	0.04648	13.8367	82.9985	0.02	0.08677			107409	-0.20854	107409	-0.2088	107409	-0.20862	107409	-0.20865	107409	-0.20937	107409	-0.20958	107409	-0.21252		107409	-1.11975	107409	-0.88661	107409
	3201.48	0.15769	3201.48	0.15013																2.34	2.12692	0.08	0.04661	14.0408	83.1063	0.02	0.08687			108092	-0.20946	108092	-0.20972	108092	-0.20977	108092	-0.2096	108092	-0.21037	108092	-0.21061	108092	-0.21368		108092	-1.11457	108092	-0.88239	108092
	3199.55	0.15646	3199.55	0.14894																2.34	2.13381	0.1	0.04669	14.0816	83.2585	0.02	0.0865			108775	-0.21057	108775	-0.21099	108775	-0.2109	108775	-0.21066	108775	-0.21139	108775	-0.21194	108775	-0.21507		108775	-1.10965	108775	-0.8782	108775
	3197.62	0.15548	3197.62	0.14799																2.32	2.14033	0.1	0.04879	13.8367	83.424	0.02	0.08796			109459	-0.21167	109459	-0.21215	109459	-0.21186	109459	-0.21202	109459	-0.21266	109459	-0.2132	109459	-0.21636		109459	-1.10483	109459	-0.87444	109459
	3195.69	0.15533	3195.69	0.14782																2.3	2.14765	0.1	0.04933	13.7551	83.5944	0.02	0.08715			110142	-0.21287	110142	-0.2134	110142	-0.21325	110142	-0.21326	110142	-0.21384	110142	-0.21437	110142	-0.21761		110142	-1.10001	110142	-0.87076	110142
	3193.76	0.15533	3193.76	0.1479																2.32	2.15329	0.1	0.04958	13.8367	83.7532	0.02	0.08709			110825	-0.21434	110825	-0.21466	110825	-0.21452	110825	-0.21441	110825	-0.21519	110825	-0.21552	110825	-0.21895		110825	-1.09562	110825	-0.86751	110825
	3191.83	0.15491	3191.83	0.1476																2.32	2.18877	0.1	0.05004	13.9592	83.8692	0.02	0.08828			111508	-0.21537	111508	-0.21565	111508	-0.21568	111508	-0.2155	111508	-0.21633	111508	-0.21666	111508	-0.22023		111508	-1.0909	111508	-0.86399	111508
	3189.9	0.15423	3189.9	0.14697																2.32	2.19411	0.1	0.05017	13.9592	83.9935	0.04	0.08782			112191	-0.21642	112191	-0.21685	112191	-0.21686	112191	-0.21668	112191	-0.21731	112191	-0.21782	112191	-0.2213		112191	-1.08642	112191	-0.86057	112191
	3187.98	0.15342	3187.98	0.14612																2.32	2.19769	0.1	0.05022	13.8775	84.1295	0.02	0.08834			112875	-0.21789	112875	-0.2182	112875	-0.21814	112875	-0.218	112875	-0.21896	112875	-0.21934	112875	-0.22286		112875	-1.08182	112875	-0.85699	112875
	3186.05	0.15251	3186.05	0.14521																2.32	2.20348	0.1	0.05051	13.7959	84.2584	0.02	0.08862			113558	-0.21903	113558	-0.2193	113558	-0.21936	113558	-0.21922	113558	-0.21994	113558	-0.22041	113558	-0.22405		113558	-1.07768	113558	-0.85375	113558
	3184.12	0.15181	3184.12	0.14462																2.3	2.20817	0.1	0.0505	13.7959	84.4013	0.02	0.08862			114241	-0.22016	114241	-0.22051	114241	-0.22062	114241	-0.22052	114241	-0.22115	114241	-0.22185	114241	-0.2255		114241	-1.07334	114241	-0.8506	114241
	3182.19	0.15118	3182.19	0.14415																2.32	2.21356	0.1	0.05077	13.9184	84.5112	0.02	0.08877			114924	-0.22146	114924	-0.22205	114924	-0.22194	114924	-0.222	114924	-0.22271	114924	-0.22317	114924	-0.2269		114924	-1.06913	114924	-0.84756	114924
	3180.26	0.15008	3180.26	0.14318																2.3	2.21943	0.1	0.05085	13.9592	84.5991	0.02	0.08968			115607	-0.22233	115607	-0.22267	115607	-0.22288	115607	-0.22253	115607	-0.22343	115607	-0.22409	115607	-0.22797		115607	-1.06473	115607	-0.84417	115607
	3178.33	0.14891	3178.33	0.14211																2.3	2.22612	0.1	0.05085	13.8775	84.7229	0.02	0.08721			116290	-0.22382	116290	-0.22434	116290	-0.22434	116290	-0.22404	116290	-0.2249	116290	-0.22533	116290	-0.22934		116290	-1.06063	116290	-0.84142	116290
	3176.4	0.1484	3176.4	0.14172																2.28	2.23476	0.1	0.05103	13.7959	84.8397	0.02	0.08776			116974	-0.22517	116974	-0.22571	116974	-0.22541	116974	-0.22541	116974	-0.22604	116974	-0.22668	116974	-0.23082		116974	-1.05671	116974	-0.83853	116974
	3174.48	0.14825	3174.48	0.14158																2.3	2.241	0.1	0.0512	13.8367	84.965	0.04	0.08776			117657	-0.22632	117657	-0.22669	117657	-0.22664	117657	-0.22655	117657	-0.22721	117657	-0.22805	117657	-0.23205		117657	-1.0528	117657	-0.83529	117657
	3172.55	0.14778	3172.55	0.14109																2.3	2.24661	0.1	0.05109	13.8775	85.0695	0.02	0.08783			118340	-0.22727	118340	-0.22778	118340	-0.22782	118340	-0.22755	118340	-0.22839	118340	-0.2291	118340	-0.23343		118340	-1.04859	118340	-0.83189	118340
	3170.62	0.14703	3170.62	0.14035																2.3	2.24926	0.1	0.05136	13.9184	85.165	0.02	0.08783			119023	-0.22875	119023	-0.22913	119023	-0.22915	119023	-0.22897	119023	-0.22983	119023	-0.23032	119023	-0.23485		119023	-1.04496	119023	-0.82913	119023
	3168.69	0.14626	3168.69	0.13963																2.28	2.25649	0.1	0.05153	13.8775	85.6341	0.02	0.08819			119706	-0.23031	119706	-0.23069	119706	-0.23065	119706	-0.2305	119706	-0.23128	119706	-0.23189	119706	-0.23642		119706	-1.04145	119706	-0.82664	119706
	3166.76	0.14552	3166.76	0.13892																2.28	2.30535	0.1	0.05166	13.8367	86.0028	0.02	0.08798			120389	-0.23148	120389	-0.23204	120389	-0.2319	120389	-0.23191	120389	-0.2326	120389	-0.23325	120389	-0.23784		120389	-1.03741	120389	-0.82391	120389
	3164.83	0.14466	3164.83	0.1381																2.56	2.33775	0.1	0.05197	14.6531	86.437	0.02	0.08823			121073	-0.23305	121073	-0.23344	121073	-0.23334	121073	-0.2334	121073	-0.23401	121073	-0.23459	121073	-0.23956		121073	-1.03405	121073	-0.82142	121073
	3162.9	0.14375	3162.9	0.13735																2.6	2.34148	0.1	0.05186	14.9388	86.7119	0.02	0.08823			121756	-0.23414	121756	-0.23475	121756	-0.23481	121756	-0.2345	121756	-0.23531	121756	-0.23624	121756	-0.24095		121756	-1.03052	121756	-0.81883	121756
	3160.98	0.14292	3160.98	0.13667																2.66	2.35239	0.1	0.05173	14.898	87.0116	0.02	0.0887			122439	-0.2354	122439	-0.23587	122439	-0.23585	122439	-0.23559	122439	-0.23648	122439	-0.23713	122439	-0.24226		122439	-1.02678	122439	-0.81604	122439
	3159.05	0.14214	3159.05	0.13587																2.7	2.3669	0.1	0.05185	14.898	87.2642	0.02	0.08915			123122	-0.23685	123122	-0.2375	123122	-0.23763	123122	-0.23742	123122	-0.23822	123122	-0.23912	123122	-0.2442		123122	-1.02342	123122	-0.81388	123122
	3157.12	0.14129	3157.12	0.13501																2.66	2.37421	0.1	0.05363	15.102	87.3811	0.02	0.08953			123805	-0.23828	123805	-0.23877	123805	-0.23897	123805	-0.23855	123805	-0.23935	123805	-0.24027	123805	-0.24551		123805	-1.01995	123805	-0.8111	123805
	3155.19	0.14032	3155.19	0.13423																2.68	2.38372	0.1	0.05384	15.2653	87.5668	0.02	0.09033			124489	-0.23947	124489	-0.24022	124489	-0.24012	124489	-0.24009	124489	-0.24059	124489	-0.24164	124489	-0.247		124489	-1.01654	124489	-0.80845	124489
	3153.26	0.13931	3153.26	0.13344																2.66	2.40419	0.1	0.05527	15.102	87.698	0.02	0.08995			125172	-0.24094	125172	-0.2415	125172	-0.24135	125172	-0.24135	125172	-0.24205	125172	-0.24283	125172	-0.24852		125172	-1.01319	125172	-0.80561	125172
	3151.33	0.13846	3151.33	0.13262																2.66	2.40869	0.12	0.05566	15.0204	87.8729	0.02	0.09157			125855	-0.24229	125855	-0.24275	125855	-0.24279	125855	-0.24258	125855	-0.24335	125855	-0.24466	125855	-0.24998		125855	-1.01006	125855	-0.80341	125855
	3149.4	0.13774	3149.4	0.13186																2.66	2.42768	0.12	0.05761	14.898	87.9918	0.02	0.09232			126538	-0.24381	126538	-0.24441	126538	-0.2444	126538	-0.24442	126538	-0.24515	126538	-0.2462	126538	-0.25177		126538	-1.00668	126538	-0.8014	126538
	3147.48	0.13693	3147.48	0.13111																2.66	2.43495	0.12	0.05782	15.102	88.1068	0.02	0.09326			127221	-0.24517	127221	-0.24567	127221	-0.24581	127221	-0.24558	127221	-0.24636	127221	-0.24773	127221	-0.25341		127221	-1.00374	127221	-0.79939	127221
	3145.55	0.13599	3145.55	0.13024																2.66	2.45673	0.12	0.05844	15.1429	88.216	0.02	0.09316			127904	-0.24655	127904	-0.24714	127904	-0.24714	127904	-0.24682	127904	-0.2477	127904	-0.24917	127904	-0.25477		127904	-1.00045	127904	-0.79711	127904
	3143.62	0.13511	3143.62	0.12927																2.64	2.4629	0.12	0.05845	15.102	88.2997	0.02	0.09407			128588	-0.24826	128588	-0.24875	128588	-0.24877	128588	-0.24854	128588	-0.24936	128588	-0.2508	128588	-0.25678		128588	-0.99757	128588	-0.79511	128588
	3141.69	0.13433	3141.69	0.12846																2.66	2.47608	0.12	0.05867	15.0204	88.423	0.02	0.09351			129271	-0.24983	129271	-0.2502	129271	-0.25029	129271	-0.25036	129271	-0.25084	129271	-0.25253	129271	-0.25852		129271	-0.99439	129271	-0.79305	129271
	3139.76	0.13356	3139.76	0.12788																2.64	2.48343	0.12	0.05884	14.9388	88.529	0.02	0.09416			129954	-0.25116	129954	-0.25196	129954	-0.25188	129954	-0.25145	129954	-0.25238	129954	-0.25403	129954	-0.26		129954	-0.99166	129954	-0.79097	129954
	3137.83	0.13263	3137.83	0.1272																2.64	2.49314	0.12	0.05927	15.0612	88.6366	0.02	0.09423			130637	-0.25282	130637	-0.25341	130637	-0.25338	130637	-0.25318	130637	-0.25415	130637	-0.25572	130637	-0.26172		130637	-0.98874	130637	-0.78853	130637
	3135.9	0.13135	3135.9	0.12605																2.64	2.50591	0.12	0.05938	15.0612	88.7032	0.02	0.09475			131320	-0.25418	131320	-0.25478	131320	-0.25483	131320	-0.25474	131320	-0.25537	131320	-0.25722	131320	-0.26335		131320	-0.98595	131320	-0.78652	131320
	3133.97	0.12993	3133.97	0.1247																2.64	2.51213	0.12	0.05937	15.102	88.7883	0.02	0.09546			132004	-0.25552	132004	-0.25624	132004	-0.25633	132004	-0.25631	132004	-0.25693	132004	-0.25878	132004	-0.26516		132004	-0.98288	132004	-0.7844	132004
	3132.05	0.12905	3132.05	0.12388																2.98	2.51569	0.12	0.05957	15.0204	88.8762	0.02	0.09552			132687	-0.25714	132687	-0.25793	132687	-0.25789	132687	-0.25777	132687	-0.25847	132687	-0.2604	132687	-0.26688		132687	-0.98017	132687	-0.78249	132687
	3130.12	0.12852	3130.12	0.12343																3	2.59017	0.12	0.05964	14.9796	88.9771	0.02	0.09533			133370	-0.25894	133370	-0.25955	133370	-0.25958	133370	-0.25927	133370	-0.26025	133370	-0.26227	133370	-0.26876		133370	-0.97742	133370	-0.78045	133370
	3128.19	0.12761	3128.19	0.12264																3.08	2.63365	0.12	0.05991	15.0612	89.0639	0.02	0.0957			134053	-0.2606	134053	-0.26118	134053	-0.26133	134053	-0.26104	134053	-0.26204	134053	-0.26379	134053	-0.27049		134053	-0.97504	134053	-0.77874	134053
	3126.26	0.1264	3126.26	0.12153																3.14	2.64069	0.12	0.06006	15.0204	89.1646	0.02	0.09542			134736	-0.26208	134736	-0.26287	134736	-0.26286	134736	-0.26277	134736	-0.26352	134736	-0.26552	134736	-0.27224		134736	-0.97206	134736	-0.77701	134736
	3124.33	0.12519	3124.33	0.1204																3.1	2.64281	0.12	0.0598	15.0204	89.2576	0.02	0.09588			135419	-0.2638	135419	-0.26454	135419	-0.26467	135419	-0.26434	135419	-0.26521	135419	-0.26722	135419	-0.27425		135419	-0.96956	135419	-0.77546	135419
	3122.4	0.12414	3122.4	0.11938																3.1	2.6573	0.12	0.05989	15.0204	89.335	0.02	0.09594			136103	-0.26521	136103	-0.26608	136103	-0.26616	136103	-0.26584	136103	-0.2667	136103	-0.2687	136103	-0.27583		136103	-0.96695	136103	-0.77362	136103
	3120.47	0.12327	3120.47	0.11851																3.08	2.66398	0.12	0.0601	14.9796	89.4331	0.02	0.09579			136786	-0.26699	136786	-0.26772	136786	-0.26798	136786	-0.2674	136786	-0.26844	136786	-0.27039	136786	-0.27782		136786	-0.96454	136786	-0.77163	136786
	3118.55	0.12235	3118.55	0.11763																3.06	2.66938	0.1	0.06008	14.9796	89.8074	0.04	0.09639			137469	-0.26879	137469	-0.26948	137469	-0.26941	137469	-0.26916	137469	-0.26978	137469	-0.27229	137469	-0.27979		137469	-0.96206	137469	-0.76982	137469
	3116.62	0.1216	3116.62	0.11694																3.02	2.68187	0.12	0.06048	15.0612	90.2529	0.04	0.09672			138152	-0.27008	138152	-0.27063	138152	-0.27091	138152	-0.27051	138152	-0.27142	138152	-0.27355	138152	-0.28137		138152	-0.95926	138152	-0.76778	138152
	3114.69	0.12128	3114.69	0.11665																3.04	2.69477	0.12	0.06046	15.7143	90.5514	0.02	0.09754			138835	-0.272	138835	-0.27282	138835	-0.27295	138835	-0.27259	138835	-0.27348	138835	-0.27561	138835	-0.28363		138835	-0.95698	138835	-0.76643	138835
	3112.76	0.12102	3112.76	0.11642																3.06	2.70152	0.12	0.06027	16.0816	90.7222	0.02	0.09789			139637	-0.274	139637	-0.27464	139637	-0.27509	139637	-0.27476	139637	-0.27551	139637	-0.27757	139637	-0.28567		139637	-0.95406	139637	-0.76438	139637
	3110.83	0.12048	3110.83	0.116																3.04	2.71155	0.12	0.06057	16.5306	90.8813	0.02	0.09862			140585	-0.27643	140585	-0.27715	140585	-0.27736	140585	-0.27706	140585	-0.27791	140585	-0.28003	140585	-0.2884		140585	-0.95084	140585	-0.76214	140585
	3108.9	0.11988	3108.9	0.11558																3.02	2.71569	0.12	0.06287	16.4898	91.0202	0.02	0.09865			141534	-0.27891	141534	-0.27946	141534	-0.2797	141534	-0.2795	141534	-0.28026	141534	-0.28261	141534	-0.29105		141534	-0.94758	141534	-0.75965	141534
	3106.97	0.11934	3106.97	0.11519																3.02	2.722	0.14	0.06324	16.2449	91.2077	0.02	0.09955			142482	-0.28157	142482	-0.28212	142482	-0.2824	142482	-0.28216	142482	-0.28293	142482	-0.2854	142482	-0.29412		142482	-0.94449	142482	-0.75738	142482
	3105.05	0.1185	3105.05	0.11448																3.02	2.73057	0.14	0.06418	16.1225	91.3681	0.02	0.09914			143431	-0.28363	143431	-0.28493	143431	-0.28496	143431	-0.28472	143431	-0.28533	143431	-0.28793	143431	-0.29691		143431	-0.94138	143431	-0.75519	143431
	3103.12	0.11708	3103.12	0.11323																3.04	2.7411	0.14	0.06428	16.1633	91.5131	0.02	0.10008			144379	-0.28667	144379	-0.28728	144379	-0.28757	144379	-0.28728	144379	-0.28798	144379	-0.29086	144379	-0.29988		144379	-0.9384	144379	-0.75264	144379
	3101.19	0.1157	3101.19	0.11205																3	2.74628	0.14	0.06434	16.4082	91.6161	0.02	0.09996			145328	-0.28898	145328	-0.29002	145328	-0.29018	145328	-0.2898	145328	-0.29055	145328	-0.2934	145328	-0.30273		145328	-0.93546	145328	-0.75066	145328
	3099.26	0.115	3099.26	0.11146																3.02	2.75061	0.12	0.06449	16.449	91.715	0.02	0.1			146276	-0.29168	146276	-0.29266	146276	-0.29312	146276	-0.29261	146276	-0.29355	146276	-0.29619	146276	-0.30575		146276	-0.9325	146276	-0.7486	146276
	3097.33	0.11454	3097.33	0.11099																3.02	2.75674	0.12	0.0646	16.2857	91.8479	0.02	0.10044			147225	-0.29454	147225	-0.29513	147225	-0.29546	147225	-0.29508	147225	-0.29618	147225	-0.29896	147225	-0.30881		147225	-0.92968	147225	-0.74621	147225
	3095.4	0.1141	3095.4	0.11055																3	2.77019	0.12	0.06474	16.2041	91.9886	0.04	0.09985			148173	-0.29708	148173	-0.29806	148173	-0.29829	148173	-0.29801	148173	-0.29891	148173	-0.30164	148173	-0.3117		148173	-0.92695	148173	-0.74391	148173
	3093.47	0.11398	3093.47	0.11051																3.36	2.78353	0.14	0.06508	16.2041	92.0992	0.02	0.10018			149122	-0.30008	149122	-0.30109	149122	-0.3014	149122	-0.30113	149122	-0.30176	149122	-0.30482	149122	-0.31538		149122	-0.92432	149122	-0.74186	149122
	3091.55	0.11379	3091.55	0.11046																3.48	2.83369	0.12	0.06514	16.3265	92.2043	0.02	0.10028			150070	-0.30283	150070	-0.30378	150070	-0.30407	150070	-0.3038	150070	-0.30457	150070	-0.30756	150070	-0.31843		150070	-0.92169	150070	-0.74035	150070
	3089.62	0.1131	3089.62	0.10989																3.46	2.8576	0.12	0.06539	16.3673	92.2834	0.04	0.1006			151019	-0.30561	151019	-0.30642	151019	-0.30682	151019	-0.30655	151019	-0.30725	151019	-0.31062	151019	-0.32167		151019	-0.9188	151019	-0.73836	151019
	3087.69	0.11215	3087.69	0.10899																3.54	2.887	0.12	0.06543	16.3265	92.3972	0.02	0.1004			151967	-0.30887	151967	-0.3099	151967	-0.31029	151967	-0.30997	151967	-0.31076	151967	-0.31402	151967	-0.32548		151967	-0.91647	151967	-0.73683	151967
	3085.76	0.11119	3085.76	0.10804																3.5	2.88724	0.14	0.06592	16.2041	92.494	0.02	0.10052			152916	-0.31174	152916	-0.31272	152916	-0.31305	152916	-0.31253	152916	-0.31332	152916	-0.31693	152916	-0.32892		152916	-0.91373	152916	-0.73501	152916
	3083.83	0.10999	3083.83	0.10688																3.42	2.89843	0.12	0.06587	16.2041	92.5811	0.02	0.1008			153864	-0.3145	153864	-0.31566	153864	-0.31614	153864	-0.31569	153864	-0.31637	153864	-0.31993	153864	-0.33233		153864	-0.91116	153864	-0.73318	153864
	3081.9	0.10853	3081.9	0.10553																3.4	2.90967	0.12	0.06582	16.2857	92.6654	0.02	0.10142			154813	-0.31806	154813	-0.31902	154813	-0.31941	154813	-0.31915	154813	-0.31987	154813	-0.32351	154813	-0.33608		154813	-0.90879	154813	-0.73184	154813
	3079.97	0.10743	3079.97	0.10454																3.44	2.91522	0.12	0.06599	16.3673	92.7438	0.02	0.10165			155761	-0.32117	155761	-0.32217	155761	-0.32249	155761	-0.32223	155761	-0.32306	155761	-0.3267	155761	-0.33977		155761	-0.90656	155761	-0.73038	155761
	3078.05	0.10704	3078.05	0.1043																3.44	2.92236	0.12	0.06606	16.3265	92.8465	0.02	0.10235			156710	-0.32427	156710	-0.32532	156710	-0.32552	156710	-0.32524	156710	-0.32619	156710	-0.33011	156710	-0.34336		156710	-0.90419	156710	-0.72877	156710
	3076.12	0.10694	3076.12	0.10438																3.46	2.93366	0.12	0.06624	16.2449	92.9252	0.04	0.10189			157658	-0.32743	157658	-0.32863	157658	-0.32906	157658	-0.32859	157658	-0.32938	157658	-0.33348	157658	-0.34721		157658	-0.90187	157658	-0.72743	157658
	3074.19	0.10652	3074.19	0.10407																3.44	2.937	0.12	0.06639	16.2041	92.98	0.02	0.10229			158607	-0.33039	158607	-0.33183	158607	-0.33216	158607	-0.33183	158607	-0.33276	158607	-0.33696	158607	-0.35083		158607	-0.89938	158607	-0.7261	158607
	3072.26	0.1057	3072.26	0.10329																3.44	2.94322	0.12	0.06656	16.2449	93.0441	0.02	0.10216			159555	-0.33398	159555	-0.33532	159555	-0.33572	159555	-0.33529	159555	-0.33609	159555	-0.34075	159555	-0.35512		159555	-0.89737	159555	-0.725	159555
	3070.33	0.10458	3070.33	0.10221																3.44	2.95303	0.14	0.06661	16.3265	93.5119	0.02	0.10186			160504	-0.33767	160504	-0.33907	160504	-0.33915	160504	-0.33912	160504	-0.33982	160504	-0.34451	160504	-0.3593		160504	-0.89514	160504	-0.72339	160504
	3068.4	0.10315	3068.4	0.10085																3.44	2.96247	0.16	0.07026	16.3265	93.9753	0.04	0.10143			161452	-0.34116	161452	-0.34224	161452	-0.34289	161452	-0.34239	161452	-0.34329	161452	-0.34814	161452	-0.3633		161452	-0.89278	161452	-0.72172	161452
	3066.47	0.10172	3066.47	0.0995																3.44	2.96447	0.14	0.07072	17.2653	94.1644	0.02	0.10093			162401	-0.34454	162401	-0.3458	162401	-0.34627	162401	-0.34586	162401	-0.34655	162401	-0.35171	162401	-0.36723		162401	-0.89054	162401	-0.72019	162401
	3064.55	0.10092	3064.55	0.09877																3.4	2.97209	0.14	0.07129	17.7551	94.3419	0.02	0.09886			163349	-0.34855	163349	-0.34958	163349	-0.35033	163349	-0.34981	163349	-0.35065	163349	-0.35596	163349	-0.37192		163349	-0.8887	163349	-0.71903	163349
	3062.62	0.10072	3062.62	0.09862																3.42	2.98001	0.16	0.07193	17.6735	94.5248	0.02	0.09751			164298	-0.35214	164298	-0.35361	164298	-0.35393	164298	-0.35354	164298	-0.35467	164298	-0.35971	164298	-0.37633		164298	-0.88687	164298	-0.71763	164298
	3060.69	0.10036	3060.69	0.09831																3.4	2.98324	0.16	0.07219	17.3878	94.7003	0.02	0.09721			165246	-0.35603	165246	-0.35714	165246	-0.35765	165246	-0.35737	165246	-0.35819	165246	-0.36378	165246	-0.3809		165246	-0.88493	165246	-0.71609	165246
	3058.76	0.09941	3058.76	0.09741																3.4	2.98986	0.16	0.07237	17.3469	94.9153	0.02	0.09715			166195	-0.35987	166195	-0.36109	166195	-0.36175	166195	-0.36116	166195	-0.36226	166195	-0.36788	166195	-0.38518		166195	-0.88278	166195	-0.71454	166195
	3056.83	0.09843	3056.83	0.09645																3.4	2.99566	0.14	0.07254	17.6327	95.048	0.04	0.09688			167143	-0.36336	167143	-0.36471	167143	-0.36523	167143	-0.36457	167143	-0.3657	167143	-0.37159	167143	-0.38931		167143	-0.88052	167143	-0.7129	167143
	3054.9	0.09811	3054.9	0.09613																3.4	2.99986	0.14	0.07258	17.6735	95.1937	0.04	0.09713			168092	-0.3676	168092	-0.36892	168092	-0.36954	168092	-0.36908	168092	-0.37012	168092	-0.37626	168092	-0.39455		168092	-0.87884	168092	-0.71167	168092
	3052.97	0.09801	3052.97	0.09606																3.4	3.00607	0.14	0.07257	17.6735	95.3282	0.02	0.0969			169040	-0.37172	169040	-0.37324	169040	-0.37373	169040	-0.37337	169040	-0.37421	169040	-0.38045	169040	-0.39944		169040	-0.8769	169040	-0.70982	169040
	3051.05	0.0973	3051.05	0.09551																3.4	3.01385	0.14	0.07299	17.4286	95.4871	0.04	0.09694			169989	-0.37587	169989	-0.37715	169989	-0.37787	169989	-0.37733	169989	-0.37835	169989	-0.38474	169989	-0.40408		169989	-0.87501	169989	-0.70845	169989
	3049.12	0.09637	3049.12	0.09476																3.4	3.0189	0.14	0.07312	17.3469	95.641	0.02	0.09668			170937	-0.37989	170937	-0.38117	170937	-0.38201	170937	-0.38129	170937	-0.38251	170937	-0.38895	170937	-0.40894		170937	-0.87302	170937	-0.70681	170937
	3047.19	0.09589	3047.19	0.09437																3.4	3.02919	0.16	0.07332	17.5918	95.7602	0.02	0.09671			171886	-0.38431	171886	-0.38582	171886	-0.38657	171886	-0.38598	171886	-0.38674	171886	-0.39367	171886	-0.41431		171886	-0.87146	171886	-0.70574	171886
	3045.26	0.09563	3045.26	0.0941																3.4	3.04259	0.14	0.07327	17.6735	95.8437	0.02	0.09601			172834	-0.389	172834	-0.39035	172834	-0.39096	172834	-0.39053	172834	-0.39156	172834	-0.39856	172834	-0.41935		172834	-0.86975	172834	-0.70453	172834
	3043.33	0.09523	3043.33	0.0937																3.4	3.09	0.14	0.07328	17.5918	95.9344	0.02	0.09589			173783	-0.39301	173783	-0.39437	173783	-0.3951	173783	-0.3946	173783	-0.39574	173783	-0.40287	173783	-0.42425		173783	-0.86785	173783	-0.70327	173783
	3041.4	0.09472	3041.4	0.09323																3.7	3.11858	0.14	0.07339	17.4286	96.0076	0.02	0.09586			174731	-0.39755	174731	-0.39919	174731	-0.4	174731	-0.39946	174731	-0.40044	174731	-0.40771	174731	-0.43006		174731	-0.8664	174731	-0.70228	174731
	3039.47	0.09403	3039.47	0.09264																3.82	3.12277	0.14	0.07419	17.4286	96.1678	0.04	0.09571			175680	-0.40241	175680	-0.40389	175680	-0.405	175680	-0.40437	175680	-0.40526	175680	-0.41282	175680	-0.4357		175680	-0.86474	175680	-0.70122	175680
	3037.55	0.09299	3037.55	0.0917																3.76	3.13522	0.14	0.07409	17.4694	96.2812	0.02	0.09509			176628	-0.40684	176628	-0.40822	176628	-0.4094	176628	-0.40899	176628	-0.40967	176628	-0.41732	176628	-0.44113		176628	-0.86269	176628	-0.69996	176628
	3035.62	0.09152	3035.62	0.09026																3.84	3.15007	0.14	0.07422	17.5918	96.3683	0.02	0.09493			177577	-0.41203	177577	-0.41346	177577	-0.41477	177577	-0.41407	177577	-0.4149	177577	-0.42271	177577	-0.44703		177577	-0.8615	177577	-0.69882	177577
	3033.69	0.08974	3033.69	0.08843																3.86	3.15616	0.18	0.07429	17.6327	96.4718	0.02	0.09464			178525	-0.41685	178525	-0.41854	178525	-0.41979	178525	-0.41894	178525	-0.42007	178525	-0.42778	178525	-0.45313		178525	-0.85983	178525	-0.69751	178525
	3031.76	0.0883	3031.76	0.08704																3.8	3.16112	0.18	0.07739	17.5102	96.5341	0.02	0.09493			179474	-0.42208	179474	-0.42367	179474	-0.42499	179474	-0.42414	179474	-0.42509	179474	-0.43313	179474	-0.45942		179474	-0.85814	179474	-0.69656	179474
	3029.83	0.08775	3029.83	0.08671																3.78	3.17205	0.18	0.07709	17.5102	96.6071	0.02	0.09464			180422	-0.42709	180422	-0.42879	180422	-0.43005	180422	-0.42924	180422	-0.43034	180422	-0.43876	180422	-0.46528		180422	-0.85656	180422	-0.69548	180422
	3027.9	0.08741	3027.9	0.08657																3.84	3.18108	0.16	0.07739	17.4694	96.7086	0.02	0.09434			181371	-0.43264	181371	-0.4344	181371	-0.43562	181371	-0.43492	181371	-0.43586	181371	-0.44439	181371	-0.47191		181371	-0.85519	181371	-0.69449	181371
	3025.97	0.08655	3025.97	0.08583																3.8	3.19028	0.16	0.07768	17.4286	96.7547	0.02	0.09485			182319	-0.43773	182319	-0.43959	182319	-0.44099	182319	-0.44002	182319	-0.44105	182319	-0.44999	182319	-0.47825		182319	-0.85348	182319	-0.69305	182319
	3024.04	0.08547	3024.04	0.08484																3.82	3.19968	0.16	0.07819	17.5918	96.8218	0.02	0.09429			183268	-0.44359	183268	-0.44541	183268	-0.44674	183268	-0.44574	183268	-0.4468	183268	-0.45607	183268	-0.48492		183268	-0.85224	183268	-0.69188	183268
	3022.12	0.08449	3022.12	0.08397																3.78	3.20774	0.16	0.07799	17.551	96.9986	0.04	0.09391			184216	-0.44886	184216	-0.4508	184216	-0.4523	184216	-0.45127	184216	-0.45249	184216	-0.46197	184216	-0.49178		184216	-0.85068	184216	-0.69064	184216
	3020.19	0.0835	3020.19	0.08313																3.8	3.21322	0.16	0.07852	17.5102	97.4556	0.02	0.09405			185165	-0.45464	185165	-0.45661	185165	-0.45791	185165	-0.45711	185165	-0.45819	185165	-0.46824	185165	-0.49845		185165	-0.84918	185165	-0.68969	185165
	3018.26	0.08233	3018.26	0.08217																3.8	3.21883	0.16	0.07839	18.0408	97.6085	0.02	0.09389			186113	-0.46056	186113	-0.46252	186113	-0.46402	186113	-0.46294	186113	-0.46408	186113	-0.47454	186113	-0.50565		186113	-0.84787	186113	-0.68873	186113
	3016.33	0.08094	3016.33	0.08094																3.78	3.22705	0.16	0.07856	18.6939	97.8079	0.02	0.0937			187062	-0.46662	187062	-0.46873	187062	-0.47039	187062	-0.4694	187062	-0.47053	187062	-0.4814	187062	-0.51336		187062	-0.84648	187062	-0.68815	187062
	3014.4	0.07953	3014.4	0.07953																3.78	3.23372	0.16	0.07884	18.4898	97.9523	0.02	0.09398			188010	-0.47282	188010	-0.47472	188010	-0.47639	188010	-0.47525	188010	-0.47665	188010	-0.48771	188010	-0.52067		188010	-0.8453	188010	-0.6875	188010
	3012.47	0.07844	3012.47	0.07847																3.78	3.23828	0.16	0.07885	18.6939	98.072	0.02	0.09348			188959	-0.47898	188959	-0.4811	188959	-0.48286	188959	-0.48146	188959	-0.48276	188959	-0.49448	188959	-0.5281		188959	-0.84386	188959	-0.68687	188959
	3010.54	0.07795	3010.54	0.07815																3.8	3.24672	0.16	0.07918	18.8571	98.2049	0.02	0.09343			189907	-0.4855	189907	-0.48762	189907	-0.4893	189907	-0.48801	189907	-0.48953	189907	-0.50113	189907	-0.53585		189907	-0.84232	189907	-0.68576	189907
	3008.62	0.0778	3008.62	0.07817																3.76	3.25182	0.16	0.07906	18.9796	98.3013	0.04	0.0939			190856	-0.49201	190856	-0.49419	190856	-0.49574	190856	-0.49465	190856	-0.49606	190856	-0.50796	190856	-0.54389		190856	-0.84124	190856	-0.68465	190856
	3006.69	0.07739	3006.69	0.07781																3.76	3.25603	0.16	0.07914	18.8571	98.4099	0.02	0.09346			191804	-0.4988	191804	-0.50107	191804	-0.50272	191804	-0.50167	191804	-0.50285	191804	-0.51509	191804	-0.55191		191804	-0.83977	191804	-0.68368	191804
	3004.76	0.07679	3004.76	0.07716																3.78	3.2661	0.16	0.07956	18.6939	98.5257	0.02	0.09367			192752	-0.50562	192752	-0.50767	192752	-0.50941	192752	-0.50831	192752	-0.50995	192752	-0.5223	192752	-0.56004		192752	-0.83852	192752	-0.68285	192752
	3002.83	0.07642	3002.83	0.07675																3.78	3.27163	0.16	0.07954	18.7755	98.6259	0.02	0.09304			193865	-0.51401	193865	-0.51623	193865	-0.51826	193865	-0.51679	193865	-0.51827	193865	-0.53114	193865	-0.56988		193865	-0.83719	193865	-0.68179	193865
	3000.9	0.07616	3000.9	0.07658																3.78	3.27579	0.16	0.07966	18.7755	98.7153	0.02	0.09336			195182	-0.52355	195182	-0.52608	195182	-0.52821	195182	-0.52694	195182	-0.52826	195182	-0.54172	195182	-0.58169		195182	-0.83546	195182	-0.68042	195182
	2998.97	0.07572	2998.97	0.07631																3.78	3.28089	0.16	0.07998	18.8571	98.7734	0.02	0.09353			196499	-0.53399	196499	-0.53616	196499	-0.53857	196499	-0.53716	196499	-0.53856	196499	-0.55232	196499	-0.5941		196499	-0.83379	196499	-0.67926	196499
	2997.04	0.07506	2997.04	0.07577																4.18	3.3271	0.16	0.07985	18.8571	98.8536	0.02	0.0942			197816	-0.54457	197816	-0.54712	197816	-0.54934	197816	-0.54807	197816	-0.54929	197816	-0.56434	197816	-0.60694		197816	-0.83231	197816	-0.67799	197816
	2995.12	0.07433	2995.12	0.07508																4.16	3.35278	0.16	0.07995	18.6939	98.9497	0.02	0.09463			199133	-0.55591	199133	-0.55845	199133	-0.56069	199133	-0.5592	199133	-0.56063	199133	-0.5761	199133	-0.62044		199133	-0.83048	199133	-0.67673	199133
	2993.19	0.07385	2993.19	0.07459																4.2	3.37934	0.16	0.08027	18.7347	99.0237	0.02	0.09463			200449	-0.5674	200449	-0.5699	200449	-0.57247	200449	-0.57058	200449	-0.57213	200449	-0.58807	200449	-0.63403		200449	-0.82886	200449	-0.67531	200449
	2991.26	0.07359	2991.26	0.07437																4.26	3.3879	0.16	0.08199	18.8571	99.1183	0.04	0.09433			201766	-0.57934	201766	-0.5817	201766	-0.58426	201766	-0.58268	201766	-0.58432	201766	-0.60104	201766	-0.64866		201766	-0.82733	201766	-0.67351	201766
	2989.33	0.07326	2989.33	0.07418																4.22	3.41111	0.16	0.0822	18.8571	99.1646	0.02	0.09438			203083	-0.59146	203083	-0.59402	203083	-0.59661	203083	-0.59482	203083	-0.59663	203083	-0.614	203083	-0.66358		203083	-0.82599	203083	-0.67193	203083
	2987.4	0.07301	2987.4	0.07411																4.26	3.4143	0.18	0.0843	18.7755	99.2435	0.04	0.09464			204400	-0.60401	204400	-0.60668	204400	-0.6093	204400	-0.60745	204400	-0.6093	204400	-0.62726	204400	-0.67915		204400	-0.82429	204400	-0.66972	204400
	2985.47	0.07305	2985.47	0.07432																4.2	3.43681	0.2	0.085	18.6939	99.3447	0.02	0.09454			205717	-0.61705	205717	-0.61977	205717	-0.62255	205717	-0.62075	205717	-0.62243	205717	-0.6409	205717	-0.69565		205717	-0.82298	205717	-0.66767	205717
	2983.54	0.07319	2983.54	0.07457																4.22	3.44116	0.18	0.08544	18.6939	99.4352	0.02	0.09467			207034	-0.63023	207034	-0.63297	207034	-0.63633	207034	-0.63433	207034	-0.63616	207034	-0.655	207034	-0.71222		207034	-0.8215	207034	-0.66554	207034
	2981.62	0.07322	2981.62	0.07468																4.2	3.44734	0.2	0.08581	18.8163	99.4977	0.02	0.09495			208351	-0.64437	208351	-0.64716	208351	-0.65066	208351	-0.64856	208351	-0.6505	208351	-0.67001	208351	-0.72983		208351	-0.81993	208351	-0.66362	208351
	2979.69	0.07324	2979.69	0.07476																4.2	3.46145	0.18	0.0861	18.898	99.5586	0.02	0.09481			209667	-0.65889	209667	-0.66205	209667	-0.66521	209667	-0.66321	209667	-0.66509	209667	-0.68516	209667	-0.74768		209667	-0.81883	209667	-0.6618	209667
	2977.76	0.07336	2977.76	0.07491																4.18	3.46768	0.2	0.08666	18.7755	99.6009	0.04	0.0943			210984	-0.67349	210984	-0.6768	210984	-0.6798	210984	-0.67793	210984	-0.67988	210984	-0.70081	210984	-0.76576		210984	-0.81735	210984	-0.65998	210984
	2975.83	0.07358	2975.83	0.07513																4.2	3.48224	0.18	0.0869	18.6939	99.6714	0.02	0.09443			212301	-0.68891	212301	-0.69247	212301	-0.6958	212301	-0.69369	212301	-0.69565	212301	-0.71723	212301	-0.7851		212301	-0.81585	212301	-0.6583	212301
	2973.9	0.07393	2973.9	0.0755																4.2	3.48703	0.18	0.08715	18.6939	99.7362	0.02	0.09466			213618	-0.70537	213618	-0.70856	213618	-0.71205	213618	-0.7101	213618	-0.71201	213618	-0.73476	213618	-0.8052		213618	-0.81493	213618	-0.65713	213618
	2971.97	0.07444	2971.97	0.07605																4.2	3.50295	0.18	0.08729	18.7347	100.08	0.02	0.0945			214935	-0.72199	214935	-0.72508	214935	-0.72895	214935	-0.72662	214935	-0.72878	214935	-0.75265	214935	-0.82556		214935	-0.81354	214935	-0.65527	214935
	2970.04	0.07486	2970.04	0.07654																4.2	3.51158	0.18	0.08747	18.8163	100.389	0.02	0.09481			216252	-0.7393	216252	-0.74197	216252	-0.74647	216252	-0.74402	216252	-0.74635	216252	-0.7712	216252	-0.84716		216252	-0.8122	216252	-0.65322	216252
	2968.12	0.07503	2968.12	0.07683																4.18	3.52344	0.18	0.08783	19.4694	100.627	0.02	0.09509			217568	-0.75702	217568	-0.76001	217568	-0.76471	217568	-0.76215	217568	-0.76467	217568	-0.79074	217568	-0.86948		217568	-0.81109	217568	-0.65117	217568
	2966.19	0.07515	2966.19	0.07709																4.2	3.52706	0.18	0.08794	19.9592	100.792	0.02	0.09546			218885	-0.77511	218885	-0.77817	218885	-0.78308	218885	-0.78047	218885	-0.78292	218885	-0.8106	218885	-0.89248		218885	-0.80985	218885	-0.64877	218885
	2964.26	0.07531	2964.26	0.07741																4.2	3.53327	0.18	0.08837	20.2449	100.905	0.02	0.09616			220202	-0.79439	220202	-0.79763	220202	-0.80265	220202	-0.79983	220202	-0.8025	220202	-0.8317	220202	-0.91661		220202	-0.80856	220202	-0.64671	220202
	2962.33	0.0754	2962.33	0.07758																4.18	3.54123	0.18	0.08851	20.0816	101.034	0.02	0.09654			221519	-0.81416	221519	-0.8178	221519	-0.82261	221519	-0.81986	221519	-0.82242	221519	-0.85318	221519	-0.94122		221519	-0.80754	221519	-0.6448	221519
	2960.4	0.07541	2960.4	0.07761																4.66	3.54671	0.18	0.08873	19.7959	101.141	0.02	0.09728			222836	-0.83518	222836	-0.83858	222836	-0.84352	222836	-0.84067	222836	-0.84347	222836	-0.8755	222836	-0.96713		222836	-0.80621	222836	-0.64283	222836
	2958.47	0.07534	2958.47	0.07761																4.6	3.61061	0.18	0.08894	19.7959	101.256	0.02	0.09862			224153	-0.85639	224153	-0.85992	224153	-0.86495	224153	-0.86205	224153	-0.86521	224153	-0.89857	224153	-0.99359		224153	-0.80507	224153	-0.64151	224153
	2956.54	0.07513	2956.54	0.07754																4.66	3.62455	0.18	0.08903	19.9184	101.371	0.04	0.09895			225470	-0.87889	225470	-0.88245	225470	-0.88791	225470	-0.88504	225470	-0.888	225470	-0.92316	225470	-1.02173		225470	-0.80393	225470	-0.64021	225470
	2954.62	0.07489	2954.62	0.07737																4.72	3.64413	0.18	0.08923	20.0816	101.434	0.02	0.099			226786	-0.90132	226786	-0.90448	226786	-0.91056	226786	-0.90755	226786	-0.91066	226786	-0.94754	226786	-1.05005		226786	-0.80289	226786	-0.6391	226786
	2952.69	0.07469	2952.69	0.07716																4.66	3.67356	0.18	0.08958	20.0816	101.549	0.02	0.09938			228103	-0.92547	228103	-0.92852	228103	-0.93525	228103	-0.93193	228103	-0.93513	228103	-0.97381	228103	-1.07998		228103	-0.80218	228103	-0.63802	228103
	2950.76	0.07452	2950.76	0.07699																4.68	3.67932	0.18	0.08967	19.9184	101.626	0.04	0.09986			229420	-0.95017	229420	-0.95344	229420	-0.96056	229420	-0.95682	229420	-0.96064	229420	-1.00137	229420	-1.11101		229420	-0.80083	229420	-0.63606	229420
	2948.83	0.07438	2948.83	0.07688																4.66	3.68441	0.18	0.08987	19.9184	101.702	0.04	0.1001			230737	-0.9763	230737	-0.97946	230737	-0.98679	230737	-0.9829	230737	-0.9868	230737	-1.02976	230737	-1.14329		230737	-0.80005	230737	-0.63454	230737
	2946.9	0.07426	2946.9	0.07676																4.72	3.71036	0.2	0.09019	19.8775	101.773	0.02	0.10021			232054	-1.00293	232054	-1.00651	232054	-1.01349	232054	-1.00976	232054	-1.01353	232054	-1.05915	232054	-1.17726		232054	-0.79898	232054	-0.63301	232054
	2944.97	0.07414	2944.97	0.07664																4.68	3.71784	0.22	0.09224	19.9592	101.82	0.02	0.10054			233371	-1.03039	233371	-1.03411	233371	-1.04125	233371	-1.03771	233371	-1.0416	233371	-1.08959	233371	-1.21239		233371	-0.79798	233371	-0.63188	233371
	2943.04	0.07403	2943.04	0.07662																4.68	3.72488	0.2	0.09425	20.0408	101.898	0.02	0.10065			234687	-1.05968	234687	-1.06309	234687	-1.07024	234687	-1.06663	234687	-1.07083	234687	-1.12205	234687	-1.24898		234687	-0.79685	234687	-0.63109	234687
	2941.11	0.07407	2941.11	0.07672																4.72	3.73797	0.2	0.09469	19.9184	101.97	0.02	0.10068			236004	-1.08954	236004	-1.09298	236004	-1.1008	236004	-1.09682	236004	-1.10117	236004	-1.15536	236004	-1.28725		236004	-0.79586	236004	-0.63053	236004
	2939.19	0.07421	2939.19	0.07687																4.66	3.74431	0.2	0.09534	19.8775	102.039	0.02	0.10075			237321	-1.12075	237321	-1.12423	237321	-1.13236	237321	-1.1279	237321	-1.1327	237321	-1.18996	237321	-1.32677		237321	-0.79512	237321	-0.62947	237321
	2937.26	0.07435	2937.26	0.07693																4.7	3.75312	0.2	0.09591	19.9592	102.107	0.04	0.10102			238638	-1.15294	238638	-1.15627	238638	-1.1644	238638	-1.16022	238638	-1.16488	238638	-1.22552	238638	-1.36718		238638	-0.79407	238638	-0.62847	238638
	2935.33	0.0745	2935.33	0.07692																4.68	3.75893	0.2	0.09631	19.9592	102.165	0.04	0.10294			239955	-1.18633	239955	-1.19014	239955	-1.19851	239955	-1.19397	239955	-1.19877	239955	-1.26272	239955	-1.40911		239955	-0.79301	239955	-0.62744	239955
	2933.4	0.07474	2933.4	0.07701																4.66	3.76595	0.2	0.09643	19.9592	102.225	0.02	0.10354			241272	-1.22162	241272	-1.22554	241272	-1.2344	241272	-1.22945	241272	-1.2344	241272	-1.30158	241272	-1.4534		241272	-0.79226	241272	-0.62675	241272
	2931.47	0.07506	2931.47	0.07727																4.68	3.77276	0.2	0.09668	19.9592	102.289	0.02	0.104			242589	-1.258	242589	-1.26165	242589	-1.27079	242589	-1.2658	242589	-1.2709	242589	-1.34167	242589	-1.49904		242589	-0.7914	242589	-0.62605	242589
	2929.54	0.0754	2929.54	0.0776																4.68	3.77962	0.2	0.09721	19.8775	102.353	0.02	0.10463			243905	-1.29503	243905	-1.29896	243905	-1.30805	243905	-1.30315	243905	-1.30855	243905	-1.38279	243905	-1.54654		243905	-0.79052	243905	-0.62544	243905
	2927.61	0.07571	2927.61	0.07783																4.66	3.78769	0.2	0.09753	19.8775	102.414	0.02	0.10497			245222	-1.33441	245222	-1.33825	245222	-1.34714	245222	-1.34258	245222	-1.34828	245222	-1.42615	245222	-1.59673		245222	-0.78977	245222	-0.62502	245222
	2925.69	0.07592	2925.69	0.07794																4.68	3.79254	0.2	0.09764	19.9592	102.47	0.02	0.10521			246539	-1.37512	246539	-1.37829	246539	-1.38803	246539	-1.38318	246539	-1.38961	246539	-1.47072	246539	-1.64808		246539	-0.78864	246539	-0.62443	246539
	2923.76	0.07596	2923.76	0.07792																4.66	3.7994	0.2	0.09778	19.9592	102.768	0.02	0.10584			247856	-1.41722	247856	-1.42085	247856	-1.43087	247856	-1.42549	247856	-1.43179	247856	-1.51713	247856	-1.70162		247856	-0.78815	247856	-0.62408	247856
	2921.83	0.07586	2921.83	0.07773																4.66	3.83753	0.2	0.09795	19.9184	102.985	0.02	0.10598			249173	-1.4609	249173	-1.46489	249173	-1.47508	249173	-1.46936	249173	-1.47618	249173	-1.56501	249173	-1.75648		249173	-0.78754	249173	-0.62398	249173
	2919.9	0.07565	2919.9	0.07736																4.96	3.86936	0.2	0.0982	20.898	103.092	0.02	0.10629			250490	-1.50631	250490	-1.51106	250490	-1.52062	250490	-1.51474	250490	-1.52184	250490	-1.61416	250490	-1.81364		250490	-0.78647	250490	-0.62315	250490
	2917.97	0.07531	2917.97	0.07682																5.04	3.88982	0.2	0.09843	21.3061	103.278	0.02	0.10639			251806	-1.5536	251806	-1.55896	251806	-1.56888	251806	-1.56212	251806	-1.56959	251806	-1.66506	251806	-1.87387		251806	-0.78588	251806	-0.62254	251806
	2916.04	0.0748	2916.04	0.07619																5.1	3.89405	0.2	0.09853	21.0204	103.402	0.04	0.10664			253123	-1.60277	253123	-1.60856	253123	-1.61916	253123	-1.61129	253123	-1.61947	253123	-1.71782	253123	-1.93616		253123	-0.78498	253123	-0.62232	253123
	2914.11	0.0742	2914.11	0.07552																5.2	3.90481	0.2	0.0986	21.0204	103.542	0.04	0.10628			254440	-1.65371	254440	-1.65914	254440	-1.67015	254440	-1.66178	254440	-1.67026	254440	-1.77195	254440	-2.00033		254440	-0.78423	254440	-0.62211	254440
	2912.19	0.07358	2912.19	0.0749																5.1	3.92463	0.2	0.09875	21.102	103.646	0.04	0.10652			255757	-1.7057	255757	-1.71175	255757	-1.72226	255757	-1.71413	255757	-1.72325	255757	-1.8274	255757	-2.06758		255757	-0.78355	255757	-0.62178	255757
	2910.26	0.07299	2910.26	0.07439																5.2	3.93287	0.2	0.09881	21.3061	103.709	0.02	0.10663			257074	-1.76054	257074	-1.76653	257074	-1.77645	257074	-1.76874	257074	-1.77813	257074	-1.88599	257074	-2.13853		257074	-0.78264	257074	-0.62119	257074
	2908.33	0.07247	2908.33	0.07392																5.08	3.93702	0.24	0.10168	21.4694	103.798	0.02	0.10663			258391	-1.81743	258391	-1.82333	258391	-1.8336	258391	-1.82565	258391	-1.83523	258391	-1.94662	258391	-2.21161		258391	-0.78201	258391	-0.6207	258391
	2906.4	0.07205	2906.4	0.07351																5.18	3.94985	0.22	0.10188	21.102	103.891	0.02	0.10705			259707	-1.87549	259707	-1.88074	259707	-1.89237	259707	-1.88333	259707	-1.89354	259707	-2.00957	259707	-2.28614		259707	-0.78117	259707	-0.61982	259707
	2904.47	0.07176	2904.47	0.07323																5.08	3.95995	0.24	0.10266	21.0204	103.979	0.02	0.10698			261024	-1.93648	261024	-1.94148	261024	-1.95378	261024	-1.94432	261024	-1.95493	261024	-2.07583	261024	-2.36331		261024	-0.78061	261024	-0.61931	261024
	2902.54	0.07157	2902.54	0.07306																5.08	3.96511	0.22	0.10319	21.1837	104.066	0.04	0.10819			262341	-1.99871	262341	-2.00336	262341	-2.01638	262341	-2.00624	262341	-2.01718	262341	-2.14419	262341	-2.44217		262341	-0.7797	262341	-0.61851	262341
	2900.61	0.07147	2900.61	0.07289																5.1	3.97432	0.22	0.10367	21.1837	104.134	0.04	0.10833			263658	-2.0637	263658	-2.06822	263658	-2.08089	263658	-2.07118	263658	-2.08279	263658	-2.2152	263658	-2.52376		263658	-0.77903	263658	-0.61777	263658
	2898.69	0.0714	2898.69	0.07276																5.12	3.98548	0.24	0.1038	21.3061	104.21	0.02	0.10291			264975	-2.13011	264975	-2.13409	264975	-2.14746	264975	-2.13721	264975	-2.14945	264975	-2.28855	264975	-2.60725		264975	-0.77848	264975	-0.6174	264975
	2896.76	0.0713	2896.76	0.07271																5.14	3.99312	0.22	0.10404	21.1837	104.273	0.02	0.10241			266292	-2.19879	266292	-2.20192	266292	-2.2155	266292	-2.2052	266292	-2.21811	266292	-2.36393	266292	-2.69299		266292	-0.77793	266292	-0.61716	266292
	2894.83	0.07125	2894.83	0.07271																5.1	3.99706	0.22	0.1042	21.102	104.378	0.04	0.10056			267609	-2.26915	267609	-2.27168	267609	-2.28478	267609	-2.2753	267609	-2.28853	267609	-2.44087	267609	-2.77938		267609	-0.77727	267609	-0.61667	267609
	2892.9	0.07128	2892.9	0.07278																5.14	4.0163	0.22	0.10452	21.1429	104.449	0.02	0.10106			269153	-2.35437	269153	-2.35655	269153	-2.37062	269153	-2.36017	269153	-2.37411	269153	-2.53483	269153	-2.88477		269153	-0.77649	269153	-0.61633	269153
	2890.97	0.07135	2890.97	0.07287																5.12	4.0361	0.22	0.10463	21.1837	104.517	0.02	0.10137			270982	-2.45944	270982	-2.46104	270982	-2.47514	270982	-2.46433	270982	-2.47915	270982	-2.6485	270982	-3.01282		270982	-0.77561	270982	-0.61607	270982
	2889.04	0.07135	2889.04	0.07287																5.14	4.04104	0.22	0.10494	21.2245	104.566	0.04	0.10144			272810	-2.567	272810	-2.56779	272810	-2.58312	272810	-2.57075	272810	-2.5864	272810	-2.76475	272810	-3.14351		272810	-0.7747	272810	-0.61555	272810
	2887.11	0.07127	2887.11	0.07277																5.12	4.04876	0.22	0.10503	21.1837	104.623	0.04	0.10188			274638	-2.67729	274638	-2.67685	274638	-2.69267	274638	-2.6802	274638	-2.69655	274638	-2.88334	274638	-3.27485		274638	-0.77403	274638	-0.61495	274638
	2885.19	0.07119	2885.19	0.07266																5.1	4.05564	0.22	0.10541	21.1837	104.683	0.02	0.10173			276466	-2.79135	276466	-2.78915	276466	-2.80574	276466	-2.79275	276466	-2.80989	276466	-3.00374	276466	-3.40876		276466	-0.77299	276466	-0.61419	276466
	2883.26	0.07122	2883.26	0.07258																5.12	4.06218	0.22	0.10573	21.0612	104.737	0.04	0.10207			278295	-2.90638	278295	-2.90219	278295	-2.92053	278295	-2.90658	278295	-2.92459	278295	-3.12559	278295	-3.54142		278295	-0.77244	278295	-0.61405	278295
	2881.33	0.07124	2881.33	0.07246																5.1	4.06626	0.22	0.10577	21.102	104.808	0.02	0.10238			280123	-3.02316	280123	-3.01726	280123	-3.03607	280123	-3.02156	280123	-3.04003	280123	-3.2466	280123	-3.67345		280123	-0.77173	280123	-0.61408	280123
	2879.4	0.07117	2879.4	0.07233																5.1	4.11647	0.22	0.10592	21.2653	104.865	0.02	0.10245			281951	-3.14102	281951	-3.13282	281951	-3.1521	281951	-3.13808	281951	-3.15688	281951	-3.36755	281951	-3.80155		281951	-0.77082	281951	-0.61396	281951
	2877.47	0.07101	2877.47	0.07218																5.36	4.1415	0.22	0.10603	21.2653	104.915	0.04	0.10229			283779	-3.25825	283779	-3.24855	283779	-3.26714	283779	-3.25317	283779	-3.2726	283779	-3.48676	283779	-3.92633		283779	-0.77008	283779	-0.61363	283779
	2875.54	0.0708	2875.54	0.07192																5.62	4.14539	0.22	0.10619	21.1837	105.008	0.02	0.10243			285608	-3.3745	285608	-3.36245	285608	-3.38225	285608	-3.36729	285608	-3.38737	285608	-3.60265	285608	-4.0449		285608	-0.76947	285608	-0.61319	285608
	2873.61	0.07053	2873.61	0.07154																5.5	4.1599	0.22	0.10646	21.102	105.183	0.02	0.10249			287436	-3.48838	287436	-3.47464	287436	-3.49529	287436	-3.4788	287436	-3.49908	287436	-3.71388	287436	-4.15623		287436	-0.76859	287436	-0.61259	287436
	2871.69	0.07013	2871.69	0.07109																5.6	4.17745	0.22	0.10667	21.4286	105.38	0.04	0.10305			289264	-3.59818	289264	-3.58218	289264	-3.60372	289264	-3.58683	289264	-3.60684	289264	-3.81881	289264	-4.25936		289264	-0.76793	289264	-0.61225	289264
	2869.76	0.06953	2869.76	0.07051																5.5	4.18693	0.22	0.10672	22.0408	105.556	0.04	0.10434			291092	-3.70407	291092	-3.68593	291092	-3.70664	291092	-3.69003	291092	-3.71023	291092	-3.91589	291092	-4.35231		291092	-0.76715	291092	-0.61164	291092
	2867.83	0.06885	2867.83	0.06987																5.58	4.19655	0.22	0.10694	22.2449	105.7	0.02	0.10392			292921	-3.80289	292921	-3.78206	292921	-3.80217	292921	-3.78682	292921	-3.80541	292921	-4.00486	292921	-4.43224		292921	-0.76617	292921	-0.61101	292921
	2865.9	0.0682	2865.9	0.06924																5.52	4.20672	0.22	0.10702	22.449	105.787	0.04	0.10424			294749	-3.89434	294749	-3.87165	294749	-3.8913	294749	-3.87614	294749	-3.89491	294749	-4.08443	294749	-4.49962		294749	-0.76548	294749	-0.61075	294749
	2863.97	0.06751	2863.97	0.0686																5.52	4.22283	0.22	0.10893	22.6122	105.848	0.02	0.10463			296577	-3.97666	296577	-3.95167	296577	-3.97034	296577	-3.95649	296577	-3.97401	296577	-4.1528	296577	-4.5528		296577	-0.76484	296577	-0.61063	296577
	2862.04	0.06677	2862.04	0.06793																5.56	4.2312	0.22	0.11029	22.5306	106.005	0.02	0.10469			298405	-4.04915	298405	-4.0227	298405	-4.03948	298405	-4.02633	298405	-4.04275	298405	-4.20887	298405	-4.59022		298405	-0.76435	298405	-0.6105	298405
	2860.11	0.06602	2860.11	0.06719																5.5	4.23858	0.26	0.11086	22.2449	106.057	0.04	0.10482			300234	-4.10949	300234	-4.08197	300234	-4.09813	300234	-4.08566	300234	-4.10023	300234	-4.25318	300234	-4.61236		300234	-0.76369	300234	-0.61027	300234
	2858.19	0.06526	2858.19	0.06641																5.54	4.25165	0.26	0.1113	22.4898	106.151	0.02	0.1057			302062	-4.15874	302062	-4.12946	302062	-4.14467	302062	-4.13273	302062	-4.14562	302062	-4.28335	302062	-4.61792		302062	-0.76345	302062	-0.61007	302062
	2856.26	0.06448	2856.26	0.06563																5.5	4.25927	0.26	0.11181	22.3673	106.229	0.02	0.10548			303890	-4.19368	303890	-4.16472	303890	-4.17763	303890	-4.16774	303890	-4.17863	303890	-4.29992	303890	-4.60797		303890	-0.76313	303890	-0.61011	303890
	2854.33	0.06362	2854.33	0.06483																5.52	4.26501	0.26	0.11215	22.4082	106.284	0.02	0.10565			305718	-4.2152	305718	-4.18587	305718	-4.1971	305718	-4.18871	305718	-4.19715	305718	-4.30234	305718	-4.58354		305718	-0.76297	305718	-0.61033	305718
	2852.4	0.06262	2852.4	0.06395																5.54	4.28126	0.26	0.11226	22.3265	106.374	0.02	0.10675			307547	-4.22411	307547	-4.19457	307547	-4.20338	307547	-4.19658	307547	-4.2029	307547	-4.29083	307547	-4.54524		307547	-0.76291	307547	-0.61065	307547
	2850.47	0.0616	2850.47	0.06302																5.5	4.29218	0.26	0.11287	22.3265	106.408	0.02	0.10664			309375	-4.2184	309375	-4.18943	309375	-4.19727	309375	-4.19128	309375	-4.19633	309375	-4.26686	309375	-4.49564		309375	-0.76266	309375	-0.61077	309375
	2848.54	0.06062	2848.54	0.06197																5.5	4.30091	0.26	0.113	22.4082	106.463	0.02	0.10697			311203	-4.20035	311203	-4.17219	311203	-4.1783	311203	-4.17424	311203	-4.17658	311203	-4.22991	311203	-4.43377		311203	-0.76253	311203	-0.61071	311203
	2846.61	0.05959	2846.61	0.06074																5.52	4.30819	0.26	0.11331	22.3265	106.545	0.04	0.10725			313031	-4.16918	313031	-4.14335	313031	-4.14723	313031	-4.14478	313031	-4.14429	313031	-4.18164	313031	-4.36168		313031	-0.7625	313031	-0.61109	313031
	2844.68	0.05849	2844.68	0.05949																5.52	4.31292	0.26	0.11357	22.3673	106.596	0.04	0.10707			314860	-4.12857	314860	-4.10411	314860	-4.10464	314860	-4.10476	314860	-4.10145	314860	-4.12365	314860	-4.28055		314860	-0.76234	314860	-0.61112	314860
	2842.76	0.05741	2842.76	0.05835																5.5	4.32075	0.26	0.1137	22.4082	106.66	0.04	0.10749			316688	-4.07654	316688	-4.05445	316688	-4.05308	316688	-4.05352	316688	-4.04896	316688	-4.0571	316688	-4.1926		316688	-0.762	316688	-0.61118	316688
	2840.83	0.05641	2840.83	0.05729																5.52	4.3589	0.26	0.11387	22.4082	106.705	0.02	0.10766			318516	-4.01566	318516	-3.99569	318516	-3.99239	318516	-3.99514	318516	-3.98821	318516	-3.98287	318516	-4.09934		318516	-0.76208	318516	-0.6117	318516
	2838.9	0.05548	2838.9	0.05633																5.54	4.36398	0.26	0.11412	22.3265	106.743	0.02	0.10751			320344	-3.94744	320344	-3.93025	320344	-3.92582	320344	-3.92888	320344	-3.92027	320344	-3.90369	320344	-4.00222		320344	-0.76171	320344	-0.61172	320344
	2836.97	0.05455	2836.97	0.05547																5.82	4.3914	0.26	0.11433	22.3265	106.813	0.02	0.10711			322173	-3.872	322173	-3.8568	322173	-3.85139	322173	-3.85534	322173	-3.8445	322173	-3.81762	322173	-3.90155		322173	-0.76152	322173	-0.61194	322173
	2835.04	0.05367	2835.04	0.05464																5.92	4.41479	0.26	0.11458	22.2857	106.873	0.02	0.10737			324001	-3.79105	324001	-3.77805	324001	-3.77201	324001	-3.77631	324001	-3.76461	324001	-3.72814	324001	-3.79885		324001	-0.76113	324001	-0.61184	324001
	2833.11	0.05287	2833.11	0.05386																5.86	4.42975	0.24	0.11506	22.3265	106.917	0.02	0.10723			325829	-3.70636	325829	-3.69628	325829	-3.68855	325829	-3.69384	325829	-3.68041	325829	-3.63666	325829	-3.69516		325829	-0.76086	325829	-0.61148	325829
	2831.18	0.05214	2831.18	0.05312																5.96	4.45378	0.26	0.1152	22.449	106.957	0.04	0.10745			327657	-3.61897	327657	-3.61108	327657	-3.60195	327657	-3.60811	327657	-3.59352	327657	-3.54332	327657	-3.59141		327657	-0.76028	327657	-0.61081	327657
	2829.26	0.05142	2829.26	0.05235																6.02	4.46764	0.26	0.11535	22.3265	106.995	0.04	0.10759			329486	-3.52926	329486	-3.52349	329486	-3.51351	329486	-3.52045	329486	-3.50483	329486	-3.45008	329486	-3.48806		329486	-0.75969	329486	-0.61053	329486
	2827.33	0.05069	2827.33	0.05157																5.94	4.48998	0.24	0.11553	22.3265	107.118	0.02	0.10747			331314	-3.43739	331314	-3.43381	331314	-3.42428	331314	-3.43091	331314	-3.41494	331314	-3.35518	331314	-3.38594		331314	-0.75942	331314	-0.61038	331314
	2825.4	0.04996	2825.4	0.05083																6.02	4.50304	0.24	0.11573	22.3265	107.313	0.02	0.10779			333142	-3.34633	333142	-3.34431	333142	-3.33398	333142	-3.34068	333142	-3.32499	333142	-3.26149	333142	-3.28555		333142	-0.7586	333142	-0.60984	333142
	2823.47	0.04928	2823.47	0.05014																5.98	4.51147	0.26	0.11583	22.9388	107.528	0.04	0.10781			334970	-3.25476	334970	-3.25442	334970	-3.24462	334970	-3.2515	334970	-3.2351	334970	-3.1688	334970	-3.18843		334970	-0.75781	334970	-0.60975	334970
	2821.54	0.04862	2821.54	0.04947																5.88	4.5162	0.26	0.11969	23.3469	107.63	0.04	0.10849			336799	-3.16405	336799	-3.16497	336799	-3.15445	336799	-3.16189	336799	-3.14501	336799	-3.07693	336799	-3.09247		336799	-0.75731	336799	-0.60941	336799
	2819.61	0.04795	2819.61	0.04884																5.96	4.52787	0.24	0.12215	23.3878	107.754	0.04	0.10917			338627	-3.07417	338627	-3.07606	338627	-3.06557	338627	-3.07329	338627	-3.0565	338627	-2.98753	338627	-2.99962		338627	-0.7565	338627	-0.60907	338627
	2817.68	0.04729	2817.68	0.04822																6	4.53894	0.24	0.12392	23.3469	107.861	0.04	0.10929			340455	-2.98663	340455	-2.99009	340455	-2.97966	340455	-2.98761	340455	-2.97041	340455	-2.90118	340455	-2.9104		340455	-0.75581	340455	-0.60864	340455
	2815.76	0.04665	2815.76	0.0476																5.94	4.55839	0.28	0.12497	23.6735	107.928	0.02	0.10911			342283	-2.90091	342283	-2.90544	342283	-2.89572	342283	-2.90347	342283	-2.88588	342283	-2.81621	342283	-2.82364		342283	-0.75514	342283	-0.60805	342283
	2813.83	0.04603	2813.83	0.04698																5.9	4.56911	0.28	0.12544	23.7143	108.023	0.02	0.10982			344112	-2.81674	344112	-2.8229	344112	-2.81338	344112	-2.81993	344112	-2.80292	344112	-2.73365	344112	-2.73981		344112	-0.75443	344112	-0.60757	344112
	2811.9	0.04543	2811.9	0.04638																5.9	4.57414	0.28	0.1258	23.5102	108.081	0.02	0.10983			345940	-2.73495	345940	-2.74261	345940	-2.73425	345940	-2.73934	345940	-2.72201	345940	-2.65411	345940	-2.65901		345940	-0.75396	345940	-0.60714	345940
	2809.97	0.04485	2809.97	0.04583																5.92	4.57908	0.28	0.12663	23.5102	108.163	0.02	0.10984			347768	-2.65582	347768	-2.66368	347768	-2.65676	347768	-2.66132	347768	-2.644	347768	-2.57685	347768	-2.58098		347768	-0.75327	347768	-0.60633	347768
	2808.04	0.04425	2808.04	0.04529																5.96	4.60331	0.28	0.12695	23.3878	108.241	0.02	0.1105			349596	-2.57879	349596	-2.58773	349596	-2.58063	349596	-2.58532	349596	-2.56851	349596	-2.50236	349596	-2.50566		349596	-0.75279	349596	-0.60633	349596
	2806.11	0.04363	2806.11	0.04474																5.94	4.60695	0.28	0.12738	23.5918	108.292	0.02	0.11043			351425	-2.5051	351425	-2.51472	351425	-2.5072	351425	-2.51236	351425	-2.49577	351425	-2.43103	351425	-2.43372		351425	-0.75223	351425	-0.60645	351425
	2804.18	0.04308	2804.18	0.04419																5.94	4.61278	0.28	0.12784	23.6735	108.367	0.02	0.1107			353253	-2.43373	353253	-2.44441	353253	-2.43603	353253	-2.44148	353253	-2.42516	353253	-2.36268	353253	-2.36457		353253	-0.75182	353253	-0.60635	353253
	2802.26	0.0426	2802.26	0.04365																5.94	4.62415	0.28	0.12833	23.5102	108.435	0.02	0.11113			355081	-2.36505	355081	-2.37592	355081	-2.36744	355081	-2.37313	355081	-2.35763	355081	-2.29649	355081	-2.29775		355081	-0.75145	355081	-0.60621	355081
	2800.33	0.04213	2800.33	0.04314																5.92	4.62989	0.28	0.12867	23.4694	108.471	0.02	0.11086			356909	-2.29833	356909	-2.30985	356909	-2.30103	356909	-2.30734	356909	-2.2918	356909	-2.23239	356909	-2.23328		356909	-0.75091	356909	-0.60609	356909
	2798.4	0.0417	2798.4	0.04268																5.92	4.63582	0.28	0.12898	23.5102	108.536	0.02	0.11089			358738	-2.23456	358738	-2.24665	358738	-2.23825	358738	-2.2439	358738	-2.22897	358738	-2.17138	358738	-2.17194		358738	-0.75065	358738	-0.60594	358738
	2796.47	0.04127	2796.47	0.04228																5.9	4.64479	0.28	0.1294	23.551	108.585	0.02	0.11155			360566	-2.17375	360566	-2.186	360566	-2.17835	360566	-2.18382	360566	-2.16879	360566	-2.11296	360566	-2.11372		360566	-0.75022	360566	-0.60566	360566
	2794.54	0.04082	2794.54	0.04187																5.94	4.65332	0.28	0.12968	23.5918	108.641	0.02	0.1112			362394	-2.11459	362394	-2.12669	362394	-2.11986	362394	-2.12457	362394	-2.11014	362394	-2.05621	362394	-2.05694		362394	-0.7502	362394	-0.60579	362394
	2792.61	0.04037	2792.61	0.04146																6.28	4.68902	0.28	0.13014	23.551	108.688	0.04	0.11123			364222	-2.05822	364222	-2.06992	364222	-2.06372	364222	-2.06881	364222	-2.05466	364222	-2.00251	364222	-2.00325		364222	-0.74952	364222	-0.60551	364222
	2790.68	0.04002	2790.68	0.04108																6.36	4.72801	0.28	0.13033	23.4694	108.755	0.04	0.11158			366050	-2.00374	366050	-2.01582	366050	-2.00979	366050	-2.01476	366050	-2.00122	366050	-1.95056	366050	-1.95149		366050	-0.74926	366050	-0.60534	366050
	2788.76	0.03971	2788.76	0.04074																6.46	4.75529	0.28	0.13098	23.4694	108.808	0.02	0.11154			367879	-1.95202	367879	-1.9647	367879	-1.95834	367879	-1.96328	367879	-1.95005	367879	-1.90121	367879	-1.90252		367879	-0.74893	367879	-0.60514	367879
	2786.83	0.03935	2786.83	0.04039																6.42	4.75244	0.28	0.13112	23.5102	108.858	0.02	0.11187			369707	-1.90222	369707	-1.915	369707	-1.90829	369707	-1.91346	369707	-1.9004	369707	-1.8534	369707	-1.85484		369707	-0.74856	369707	-0.60496	369707
	2784.9	0.03895	2784.9	0.04001																6.36	4.77249	0.28	0.13157	23.551	108.913	0.04	0.11175			371535	-1.85428	371535	-1.8676	371535	-1.86093	371535	-1.86585	371535	-1.85313	371535	-1.80801	371535	-1.80977		371535	-0.74799	371535	-0.60472	371535
	2782.97	0.0386	2782.97	0.03962																6.42	4.81213	0.28	0.13197	23.5102	108.934	0.02	0.1119			373680	-1.80058	373680	-1.81439	373680	-1.80801	373680	-1.81204	373680	-1.79995	373680	-1.75711	373680	-1.75931		373680	-0.74774	373680	-0.60434	373680
	2781.04	0.0383	2781.04	0.03927																6.48	4.82494	0.28	0.13209	23.5102	108.986	0.02	0.11198			376226	-1.74018	376226	-1.75416	376226	-1.74818	376226	-1.75189	376226	-1.74025	376226	-1.69948	376226	-1.70209		376226	-0.74687	376226	-0.60386	376226
	2779.11	0.03796	2779.11	0.03896																6.44	4.83252	0.28	0.1333	23.4286	109.045	0.02	0.11217			378772	-1.68321	378772	-1.69704	378772	-1.69218	378772	-1.69508	378772	-1.68397	378772	-1.64533	378772	-1.64832		378772	-0.74605	378772	-0.60353	378772
	2777.18	0.0376	2777.18	0.03863																6.38	4.8562	0.28	0.13353	23.4694	109.298	0.04	0.11424			381318	-1.62958	381318	-1.64295	381318	-1.63899	381318	-1.64143	381318	-1.63038	381318	-1.59426	381318	-1.59737		381318	-0.74527	381318	-0.60288	381318
	2775.26	0.03727	2775.26	0.03825																6.44	4.87046	0.28	0.13508	23.5102	109.541	0.04	0.11411			383864	-1.57884	383864	-1.59207	383864	-1.588	383864	-1.59054	383864	-1.58012	383864	-1.5458	383864	-1.54937		383864	-0.74457	383864	-0.60231	383864
	2773.33	0.03695	2773.33	0.0379																6.44	4.88228	0.28	0.14356	24.2449	109.729	0.04	0.11422			386410	-1.53071	386410	-1.5435	386410	-1.53979	386410	-1.54249	386410	-1.53239	386410	-1.49978	386410	-1.50379		386410	-0.74333	386410	-0.60201	386410
	2771.4	0.03665	2771.4	0.03762																6.42	4.88926	0.34	0.14673	24.6939	109.835	0.04	0.11504			388956	-1.48545	388956	-1.49822	388956	-1.49475	388956	-1.49721	388956	-1.48744	388956	-1.45669	388956	-1.46095		388956	-0.74221	388956	-0.60089	388956
	2769.47	0.03639	2769.47	0.03732																6.46	4.90576	0.34	0.14818	25.0612	109.92	0.04	0.11469			391502	-1.44268	391502	-1.45551	391502	-1.45167	391502	-1.45417	391502	-1.4447	391502	-1.41523	391502	-1.42024		391502	-0.74126	391502	-0.60045	391502
	2767.54	0.03609	2767.54	0.03697																6.4	4.93762	0.32	0.14923	24.898	110.008	0.02	0.11526			394048	-1.40204	394048	-1.41464	394048	-1.41089	394048	-1.41337	394048	-1.40428	394048	-1.37612	394048	-1.38143		394048	-0.74042	394048	-0.59973	394048
	2765.61	0.03578	2765.61	0.03664																6.42	4.95188	0.32	0.15027	24.6939	110.099	0.04	0.11551			396594	-1.36332	396594	-1.37624	396594	-1.37204	396594	-1.37489	396594	-1.36622	396594	-1.33932	396594	-1.34507		396594	-0.73963	396594	-0.59914	396594
	2763.68	0.03548	2763.68	0.03633																6.42	4.9659	0.32	0.15106	24.6531	110.182	0.02	0.1155			399140	-1.32746	399140	-1.34003	399140	-1.33597	399140	-1.33883	399140	-1.33035	399140	-1.30479	399140	-1.31113		399140	-0.73931	399140	-0.59899	399140
	2761.76	0.03518	2761.76	0.03601																6.38	4.97577	0.32	0.15224	24.7347	110.262	0.04	0.11584			401686	-1.29305	401686	-1.30571	401686	-1.30182	401686	-1.30437	401686	-1.29627	401686	-1.27179	401686	-1.27861		401686	-0.73871	401686	-0.59862	401686
	2759.83	0.03485	2759.83	0.0357																6.42	4.98684	0.32	0.153	24.9796	110.318	0.02	0.11581			404232	-1.26113	404232	-1.27332	404232	-1.26971	404232	-1.27213	404232	-1.26444	404232	-1.24111	404232	-1.248		404232	-0.73873	404232	-0.59875	404232
	2757.9	0.03451	2757.9	0.03541																6.4	5.001	0.32	0.15365	24.898	110.383	0.02	0.11622			406778	-1.23012	406778	-1.24224	406778	-1.23889	406778	-1.2412	406778	-1.23353	406778	-1.21148	406778	-1.21847		406778	-0.73867	406778	-0.59931	406778
	2755.97	0.03418	2755.97	0.03512																6.4	5.00838	0.32	0.15418	24.7347	110.444	0.02	0.11616			409324	-1.20114	409324	-1.21298	409324	-1.20975	409324	-1.21209	409324	-1.20476	409324	-1.18373	409324	-1.1911		409324	-0.73893	409324	-0.59973	409324
	2754.04	0.03389	2754.04	0.03479																6.4	5.01596	0.32	0.15418	24.6939	110.521	0.02	0.11613			411870	-1.17381	411870	-1.18546	411870	-1.18245	411870	-1.18474	411870	-1.17747	411870	-1.15732	411870	-1.16498		411870	-0.73914	411870	-0.60036	411870
	2752.11	0.0336	2752.11	0.03446																6.38	5.02807	0.32	0.15507	24.6939	110.585	0.02	0.11659			414416	-1.14807	414416	-1.15916	414416	-1.15659	414416	-1.15842	414416	-1.15178	414416	-1.13252	414416	-1.14019		414416	-0.73958	414416	-0.60103	414416
	2750.18	0.03329	2750.18	0.03413																6.4	5.03465	0.32	0.15533	24.8571	110.633	0.04	0.11687			416962	-1.1233	416962	-1.13463	416962	-1.13199	416962	-1.1339	416962	-1.12738	416962	-1.10898	416962	-1.11636		416962	-0.73974	416962	-0.60132	416962
	2748.26	0.03294	2748.26	0.03378																6.38	5.04133	0.32	0.15586	24.898	110.679	0.04	0.11702			419507	-1.10006	419507	-1.1111	419507	-1.10855	419507	-1.11047	419507	-1.10408	419507	-1.08631	419507	-1.09396		419507	-0.74	419507	-0.60199	419507
	2746.33	0.03256	2746.33	0.03338																6.36	5.09369	0.32	0.15683	24.7755	110.752	0.04	0.11692			422053	-1.0778	422053	-1.0887	422053	-1.086	422053	-1.08774	422053	-1.08161	422053	-1.06489	422053	-1.07249		422053	-0.74044	422053	-0.60278	422053
	2744.4	0.03221	2744.4	0.03298																6.76	5.12405	0.32	0.15763	24.7347	110.802	0.02	0.11698			424599	-1.0565	424599	-1.06719	424599	-1.06451	424599	-1.06661	424599	-1.06067	424599	-1.04445	424599	-1.05199		424599	-0.74058	424599	-0.60321	424599
	2742.47	0.0319	2742.47	0.03266																6.94	5.13622	0.32	0.15821	24.7347	110.856	0.02	0.11705			427145	-1.03623	427145	-1.04634	427145	-1.04406	427145	-1.04571	427145	-1.03995	427145	-1.02446	427145	-1.0322		427145	-0.74024	427145	-0.60282	427145
	2740.54	0.03162	2740.54	0.03242																6.8	5.15641	0.32	0.15894	24.8163	110.902	0.04	0.11728			429691	-1.01641	429691	-1.02709	429691	-1.02459	429691	-1.0262	429691	-1.02071	429691	-1.00602	429691	-1.01351		429691	-0.74031	429691	-0.60358	429691
	2738.61	0.03134	2738.61	0.03216																6.78	5.17705	0.32	0.15958	24.8571	110.945	0.02	0.11733			432237	-0.99831	432237	-1.00854	432237	-1.00607	432237	-1.00796	432237	-1.00242	432237	-0.98844	432237	-0.9958		432237	-0.74019	432237	-0.60393	432237
	2736.68	0.03105	2736.68	0.03182																6.9	5.19889	0.32	0.16017	24.7755	110.997	0.02	0.11741			434783	-0.98047	434783	-0.99049	434783	-0.98825	434783	-0.98979	434783	-0.98468	434783	-0.97125	434783	-0.97831		434783	-0.7399	434783	-0.60373	434783
	2734.75	0.03076	2734.75	0.03146																6.88	5.20378	0.32	0.16081	24.7347	111.049	0.02	0.1194			437329	-0.96313	437329	-0.97321	437329	-0.97096	437329	-0.9727	437329	-0.96765	437329	-0.95471	437329	-0.96205		437329	-0.73977	437329	-0.60363	437329
	2732.83	0.03048	2732.83	0.03116																6.82	5.23609	0.32	0.16133	24.7347	111.101	0.02	0.11935			439875	-0.94718	439875	-0.95691	439875	-0.95479	439875	-0.9565	439875	-0.95144	439875	-0.939	439875	-0.94636		439875	-0.7392	439875	-0.60323	439875
	2730.9	0.03019	2730.9	0.03086																6.88	5.25653	0.32	0.16181	24.7755	111.143	0.04	0.11976			442421	-0.9316	442421	-0.94125	442421	-0.93911	442421	-0.94056	442421	-0.93591	442421	-0.92395	442421	-0.93119		442421	-0.73914	442421	-0.60349	442421
	2728.97	0.02991	2728.97	0.03057																6.84	5.26815	0.38	0.16714	24.8163	111.318	0.02	0.12002			444967	-0.9169	444967	-0.92619	444967	-0.9242	444967	-0.92575	444967	-0.92097	444967	-0.90965	444967	-0.91666		444967	-0.73905	444967	-0.60363	444967
	2727.04	0.02966	2727.04	0.03033																6.86	5.28186	0.38	0.17133	24.8163	111.496	0.02	0.1202			447513	-0.90238	447513	-0.91151	447513	-0.90985	447513	-0.91113	447513	-0.90656	447513	-0.89555	447513	-0.90275		447513	-0.73868	447513	-0.60386	447513
	2725.11	0.02942	2725.11	0.03009																6.86	5.29228	0.38	0.17226	25.7551	111.593	0.02	0.12041			450059	-0.88858	450059	-0.89767	450059	-0.89597	450059	-0.8973	450059	-0.89281	450059	-0.88205	450059	-0.88899		450059	-0.73845	450059	-0.60364	450059
	2723.18	0.0292	2723.18	0.02987																6.84	5.29607	0.38	0.17359	26.2857	111.69	0.02	0.12063			452605	-0.87542	452605	-0.88463	452605	-0.88295	452605	-0.88407	452605	-0.87982	452605	-0.86945	452605	-0.87626		452605	-0.73821	452605	-0.60339	452605
	2721.25	0.02899	2721.25	0.02966																6.86	5.33217	0.38	0.17512	26.0816	111.796	0.02	0.12064			455151	-0.86279	455151	-0.87162	455151	-0.86999	455151	-0.87115	455151	-0.86725	455151	-0.85706	455151	-0.8638		455151	-0.73791	455151	-0.60354	455151
	2719.33	0.02874	2719.33	0.02944																6.88	5.35107	0.38	0.1767	25.8775	111.914	0.02	0.12119			457697	-0.85062	457697	-0.85926	457697	-0.85766	457697	-0.85887	457697	-0.855	457697	-0.84529	457697	-0.85184		457697	-0.73771	457697	-0.60355	457697
	2717.4	0.02847	2717.4	0.0292																6.86	5.35969	0.38	0.17822	25.8775	112.018	0.04	0.12123			460243	-0.8388	460243	-0.84753	460243	-0.84584	460243	-0.847	460243	-0.84304	460243	-0.83368	460243	-0.84018		460243	-0.73726	460243	-0.60335	460243
	2715.47	0.02819	2715.47	0.0289																6.84	5.36702	0.38	0.17868	26.2041	112.082	0.02	0.12148			462789	-0.82782	462789	-0.83656	462789	-0.83476	462789	-0.83587	462789	-0.83219	462789	-0.82291	462789	-0.82945		462789	-0.73716	462789	-0.60349	462789
	2713.54	0.02794	2713.54	0.02861																6.84	5.3763	0.38	0.18077	26.2449	112.138	0.04	0.12175			465335	-0.81683	465335	-0.82515	465335	-0.82376	465335	-0.8248	465335	-0.82122	465335	-0.81233	465335	-0.81858		465335	-0.73673	465335	-0.60354	465335
	2711.61	0.0277	2711.61	0.02838																6.82	5.38298	0.38	0.18189	26.0816	112.211	0.02	0.12162			467881	-0.80631	467881	-0.81464	467881	-0.81305	467881	-0.81438	467881	-0.81062	467881	-0.80217	467881	-0.8083		467881	-0.73642	467881	-0.60362	467881
	2709.68	0.02745	2709.68	0.02818																6.8	5.39046	0.38	0.18264	25.9592	112.298	0.02	0.1221			470427	-0.79627	470427	-0.80466	470427	-0.80298	470427	-0.80421	470427	-0.80068	470427	-0.79234	470427	-0.79839		470427	-0.73624	470427	-0.60343	470427
	2707.75	0.02723	2707.75	0.02794																6.84	5.40123	0.38	0.18317	26	112.355	0.02	0.12193			472973	-0.78644	472973	-0.79474	472973	-0.79329	472973	-0.79437	472973	-0.79084	472973	-0.7831	472973	-0.78882		472973	-0.73585	472973	-0.60312	472973
	2705.83	0.027	2705.83	0.02769																6.86	5.41489	0.38	0.1835	26.0816	112.415	0.04	0.12197			475519	-0.77729	475519	-0.78542	475519	-0.78356	475519	-0.78493	475519	-0.78158	475519	-0.77377	475519	-0.7796		475519	-0.73575	475519	-0.60301	475519
	2703.9	0.02677	2703.9	0.02742																6.86	5.4282	0.38	0.18404	26.1225	112.466	0.02	0.12231			478065	-0.76838	478065	-0.77621	478065	-0.77453	478065	-0.7759	478065	-0.77263	478065	-0.76503	478065	-0.77103		478065	-0.73539	478065	-0.60281	478065
	2701.97	0.02652	2701.97	0.02713																6.84	5.44979	0.38	0.18424	26.1225	112.529	0.04	0.12212			480611	-0.75999	480611	-0.76774	480611	-0.76599	480611	-0.76747	480611	-0.7643	480611	-0.75703	480611	-0.7628		480611	-0.73525	480611	-0.60292	480611
	2700.04	0.02626	2700.04	0.02684																6.82	5.49686	0.38	0.1847	25.9184	112.6	0.02	0.1223			483157	-0.75211	483157	-0.75954	483157	-0.75804	483157	-0.75934	483157	-0.75625	483157	-0.74929	483157	-0.75485		483157	-0.73541	483157	-0.60306	483157
	2698.11	0.02601	2698.11	0.02658																6.82	5.51511	0.38	0.1848	25.9592	112.676	0.02	0.12258			485703	-0.74412	485703	-0.75174	485703	-0.7501	485703	-0.75146	485703	-0.74833	485703	-0.74132	485703	-0.74703		485703	-0.73511	485703	-0.60287	485703
	2696.18	0.02579	2696.18	0.02633																7.38	5.54772	0.38	0.18517	26.1225	112.714	0.02	0.12246			488248	-0.73663	488248	-0.74419	488248	-0.74257	488248	-0.74389	488248	-0.74086	488248	-0.73417	488248	-0.73984		488248	-0.73533	488248	-0.60338	488248
	2694.25	0.02556	2694.25	0.02605																7.28	5.57519	0.38	0.18553	26.0816	112.754	0.02	0.12251			490794	-0.72921	490794	-0.73685	490794	-0.73528	490794	-0.73655	490794	-0.73386	490794	-0.72707	490794	-0.73261		490794	-0.73521	490794	-0.60359	490794
	2692.33	0.02531	2692.33	0.02577																7.22	5.59758	0.36	0.18575	26.0816	112.801	0.02	0.123			493340	-0.72251	493340	-0.72986	493340	-0.72839	493340	-0.72955	493340	-0.72662	493340	-0.72019	493340	-0.72569		493340	-0.73518	493340	-0.60382	493340
	2690.4	0.02509	2690.4	0.02554																7.28	5.61194	0.38	0.18631	26	112.858	0.02	0.1243			495886	-0.71556	495886	-0.72282	495886	-0.72133	495886	-0.7227	495886	-0.71969	495886	-0.71354	495886	-0.71879		495886	-0.73514	495886	-0.60415	495886
	2688.47	0.02487	2688.47	0.02532																7.24	5.6256	0.38	0.18697	25.8775	112.924	0.04	0.12453			498432	-0.70912	498432	-0.71647	498432	-0.71487	498432	-0.716	498432	-0.7132	498432	-0.70716	498432	-0.71238		498432	-0.73484	498432	-0.60481	498432
	2686.54	0.02461	2686.54	0.02507																7.26	5.64001	0.36	0.18893	26	112.958	0.02	0.12465			500978	-0.7027	500978	-0.7098	500978	-0.70812	500978	-0.70951	500978	-0.70657	500978	-0.70081	500978	-0.70602		500978	-0.73481	500978	-0.60509	500978
	2684.61	0.02437	2684.61	0.0248																7.24	5.66374	0.38	0.19758	26.1225	113.004	0.02	0.1251			503524	-0.69625	503524	-0.70356	503524	-0.70196	503524	-0.70312	503524	-0.7004	503524	-0.6948	503524	-0.69978		503524	-0.73433	503524	-0.60493	503524
	2682.68	0.02415	2682.68	0.02453																7.28	5.67541	0.42	0.1984	26.0408	113.05	0.04	0.12535			506070	-0.69063	506070	-0.69755	506070	-0.69643	506070	-0.69715	506070	-0.69463	506070	-0.68894	506070	-0.69396		506070	-0.73472	506070	-0.60509	506070
	2680.75	0.02389	2680.75	0.02429																7.24	5.69111	0.44	0.20042	26.0816	113.092	0.02	0.12529			508616	-0.68481	508616	-0.69196	508616	-0.69069	508616	-0.69169	508616	-0.68898	508616	-0.68326	508616	-0.68831		508616	-0.73456	508616	-0.60536	508616
	2678.83	0.0236	2678.83	0.02406																7.24	5.69829	0.44	0.20093	26	113.288	0.04	0.12568			511162	-0.67914	511162	-0.6862	511162	-0.68488	511162	-0.6857	511162	-0.68346	511162	-0.67763	511162	-0.68264		511162	-0.73449	511162	-0.60545	511162
	2676.9	0.02332	2676.9	0.02376																7.26	5.70837	0.44	0.20316	26.1225	113.414	0.02	0.1261			513708	-0.67407	513708	-0.68098	513708	-0.67964	513708	-0.68059	513708	-0.67823	513708	-0.67268	513708	-0.67732		513708	-0.7344	513708	-0.60586	513708
	2674.97	0.02307	2674.97	0.02344																7.28	5.72642	0.44	0.20344	27.0612	113.535	0.02	0.12584			516254	-0.66893	516254	-0.67576	516254	-0.67469	516254	-0.67556	516254	-0.67312	516254	-0.66765	516254	-0.67245		516254	-0.73455	516254	-0.60611	516254
	2673.04	0.02285	2673.04	0.02319																7.22	5.73724	0.44	0.20455	27.0204	113.627	0.02	0.12641			518800	-0.66377	518800	-0.67054	518800	-0.6695	518800	-0.6702	518800	-0.66788	518800	-0.66262	518800	-0.66731		518800	-0.73402	518800	-0.60603	518800
	2671.11	0.02261	2671.11	0.02295																7.22	5.74107	0.44	0.20499	27.2653	113.701	0.04	0.12644			521795	-0.65816	521795	-0.66491	521795	-0.66378	521795	-0.66447	521795	-0.66228	521795	-0.6572	521795	-0.66164		521795	-0.73405	521795	-0.60659	521795
	2669.18	0.02231	2669.18	0.02267																7.26	5.7683	0.44	0.20551	27.3878	113.778	0.04	0.12649			525339	-0.65162	525339	-0.6582	525339	-0.65716	525339	-0.65779	525339	-0.65548	525339	-0.65067	525339	-0.65496		525339	-0.7338	525339	-0.60668	525339
	2667.25	0.02197	2667.25	0.02238																7.48	5.78316	0.44	0.2061	27.3469	113.831	0.04	0.12668			528884	-0.6456	528884	-0.65198	528884	-0.65095	528884	-0.65159	528884	-0.64962	528884	-0.6446	528884	-0.6488		528884	-0.73378	528884	-0.60709	528884
	2665.33	0.02165	2665.33	0.02209																7.6	5.82589	0.44	0.20749	27.1837	113.9	0.04	0.12693			532428	-0.64001	532428	-0.64643	532428	-0.64526	532428	-0.64609	532428	-0.64409	532428	-0.63922	532428	-0.64319		532428	-0.73376	532428	-0.60732	532428
	2663.4	0.02139	2663.4	0.02178																7.64	5.86119	0.44	0.20792	27.0612	113.972	0.04	0.12679			535972	-0.63447	535972	-0.64079	535972	-0.63975	535972	-0.6405	535972	-0.63851	535972	-0.6337	535972	-0.63762		535972	-0.73342	535972	-0.60746	535972
	2661.47	0.02115	2661.47	0.02147																7.76	5.87196	0.42	0.20915	27.2245	114.023	0.02	0.12754			539517	-0.62933	539517	-0.63549	539517	-0.63434	539517	-0.63516	539517	-0.63302	539517	-0.62856	539517	-0.63219		539517	-0.73334	539517	-0.60792	539517
	2659.54	0.02087	2659.54	0.02118																7.78	5.88487	0.42	0.20997	27.3061	114.072	0.04	0.1272			543061	-0.62449	543061	-0.63063	543061	-0.62965	543061	-0.63022	543061	-0.6285	543061	-0.62383	543061	-0.62736		543061	-0.73373	543061	-0.60856	543061
	2657.61	0.02052	2657.61	0.02091																7.82	5.92371	0.44	0.21063	27.2653	114.117	0.02	0.12716			546605	-0.61949	546605	-0.62576	546605	-0.62459	546605	-0.62541	546605	-0.6235	546605	-0.6191	546605	-0.62239		546605	-0.73327	546605	-0.60829	546605
	2655.68	0.02018	2655.68	0.02062																7.8	5.93269	0.44	0.21111	27.2245	114.178	0.04	0.12763			550150	-0.61505	550150	-0.62119	550150	-0.62007	550150	-0.6207	550150	-0.61879	550150	-0.61443	550150	-0.61761		550150	-0.73318	550150	-0.60833	550150
	2653.75	0.01986	2653.75	0.02023																7.74	5.94017	0.44	0.21099	27.0612	114.239	0.02	0.12757			553694	-0.61023	553694	-0.61624	553694	-0.61523	553694	-0.61578	553694	-0.61411	553694	-0.60958	553694	-0.61301		553694	-0.73272	553694	-0.60829	553694
	2651.82	0.01951	2651.82	0.01976																7.72	5.95642	0.44	0.21207	27.2245	114.29	0.04	0.12737			557238	-0.60568	557238	-0.6117	557238	-0.61057	557238	-0.61127	557238	-0.60963	557238	-0.60526	557238	-0.60826		557238	-0.73213	557238	-0.60833	557238
	2649.9	0.01915	2649.9	0.01937																7.7	5.96759	0.44	0.21201	27.2653	114.35	0.04	0.12792			560783	-0.60163	560783	-0.60731	560783	-0.60643	560783	-0.60678	560783	-0.60523	560783	-0.60106	560783	-0.60418		560783	-0.73186	560783	-0.60874	560783
	2647.97	0.01882	2647.97	0.01906																7.76	5.97228	0.44	0.21246	27.2245	114.401	0.04	0.1279			564327	-0.59712	564327	-0.60293	564327	-0.60175	564327	-0.60256	564327	-0.6008	564327	-0.59676	564327	-0.5996		564327	-0.73108	564327	-0.60821	564327
	2646.04	0.01847	2646.04	0.01872																7.74	5.99387	0.44	0.21307	27.2245	114.447	0.04	0.1278			567871	-0.5931	567871	-0.5989	567871	-0.59769	567871	-0.59835	567871	-0.59665	567871	-0.59262	567871	-0.59549		567871	-0.73074	567871	-0.60808	567871
	2644.11	0.01812	2644.11	0.01835																7.76	6.01326	0.42	0.21305	27.102	114.499	0.02	0.12808			571416	-0.5893	571416	-0.59497	571416	-0.594	571416	-0.59461	571416	-0.59317	571416	-0.58904	571416	-0.59171		571416	-0.73033	571416	-0.60795	571416
	2642.18	0.01783	2642.18	0.01804																7.7	6.02114	0.42	0.21329	27.1429	114.547	0.02	0.12773			574960	-0.58591	574960	-0.5914	574960	-0.59048	574960	-0.59094	574960	-0.58932	574960	-0.58532	574960	-0.58783		574960	-0.72982	574960	-0.60837	574960
	2640.25	0.01754	2640.25	0.01779																7.74	6.02747	0.44	0.21389	27.1429	114.606	0.02	0.12728			578504	-0.58251	578504	-0.5881	578504	-0.58726	578504	-0.58774	578504	-0.58629	578504	-0.5822	578504	-0.58475		578504	-0.72979	578504	-0.60843	578504
	2638.32	0.01721	2638.32	0.01754																7.76	6.03919	0.44	0.22106	27.2245	114.652	0.02	0.12791			582049	-0.57947	582049	-0.58499	582049	-0.5841	582049	-0.58466	582049	-0.58315	582049	-0.57934	582049	-0.58151		582049	-0.72958	582049	-0.60889	582049
	2636.4	0.01689	2636.4	0.0173																7.74	6.05889	0.48	0.22396	27.3061	114.689	0.02	0.1275			585593	-0.57643	585593	-0.58183	585593	-0.58094	585593	-0.58141	585593	-0.58005	585593	-0.57616	585593	-0.57847		585593	-0.72913	585593	-0.60884	585593
	2634.47	0.01663	2634.47	0.01704																7.7	6.06447	0.52	0.22525	27.102	114.736	0.02	0.12788			589137	-0.57375	589137	-0.57912	589137	-0.57815	589137	-0.57872	589137	-0.57733	589137	-0.5735	589137	-0.57568		589137	-0.72929	589137	-0.60947	589137
	2632.54	0.01637	2632.54	0.01674																7.7	6.07554	0.52	0.22653	27.0204	114.782	0.02	0.12854			592682	-0.57113	592682	-0.57643	592682	-0.57555	592682	-0.57596	592682	-0.57469	592682	-0.57085	592682	-0.57283		592682	-0.72892	592682	-0.6098	592682
	2630.61	0.01613	2630.61	0.01646																7.7	6.08237	0.52	0.22746	27.2245	114.931	0.02	0.12822			596226	-0.56875	596226	-0.5739	596226	-0.57294	596226	-0.57352	596226	-0.57215	596226	-0.56842	596226	-0.57034		596226	-0.72887	596226	-0.61009	596226
	2628.68	0.01594	2628.68	0.01623																7.7	6.09439	0.52	0.22899	27.1837	115.085	0.04	0.12866			599770	-0.56603	599770	-0.57135	599770	-0.57043	599770	-0.5708	599770	-0.56945	599770	-0.56587	599770	-0.56761		599770	-0.72837	599770	-0.61028	599770
	2626.75	0.01573	2626.75	0.01602																7.74	6.1057	0.52	0.22933	27.8775	115.201	0.02	0.12895			603315	-0.56381	603315	-0.56913	603315	-0.56814	603315	-0.56869	603315	-0.56731	603315	-0.56362	603315	-0.56543		603315	-0.72851	603315	-0.61086	603315
	2624.82	0.01548	2624.82	0.0158																7.76	6.11179	0.5	0.23041	28.5714	115.298	0.04	0.12928			606859	-0.56173	606859	-0.56686	606859	-0.56603	606859	-0.56656	606859	-0.5651	606859	-0.56147	606859	-0.56316		606859	-0.72819	606859	-0.61133	606859
	2622.9	0.01522	2622.9	0.01556																7.74	6.12131	0.52	0.23106	28.5714	115.369	0.02	0.129			610403	-0.55928	610403	-0.56449	610403	-0.56367	610403	-0.56405	610403	-0.56293	610403	-0.55927	610403	-0.56086		610403	-0.72786	610403	-0.61167	610403
	2620.97	0.01497	2620.97	0.01528																7.7	6.16703	0.5	0.23158	28.4898	115.452	0.02	0.12949			613948	-0.55709	613948	-0.56233	613948	-0.56139	613948	-0.56186	613948	-0.56075	613948	-0.55715	613948	-0.55852		613948	-0.72737	613948	-0.61192	613948
	2619.04	0.01476	2619.04	0.01498																7.88	6.19022	0.52	0.23364	28.2449	115.554	0.02	0.12919			617492	-0.55545	617492	-0.56048	617492	-0.55962	617492	-0.56019	617492	-0.5589	617492	-0.55525	617492	-0.55657		617492	-0.72716	617492	-0.61264	617492
	2617.11	0.01463	2617.11	0.01477																8.34	6.19984	0.52	0.23447	28.2041	115.627	0.02	0.12959			621036	-0.55331	621036	-0.55861	621036	-0.55761	621036	-0.55816	621036	-0.55692	621036	-0.55344	621036	-0.55464		621036	-0.72667	621036	-0.61292	621036
	2615.18	0.01454	2615.18	0.01463																8.34	6.22068	0.52	0.23547	28.4898	115.686	0.04	0.12959			624581	-0.55191	624581	-0.55688	624581	-0.55604	624581	-0.55654	624581	-0.55524	624581	-0.55192	624581	-0.55289		624581	-0.72651	624581	-0.61363	624581
	2613.25	0.0144	2613.25	0.01446																8.16	6.23878	0.52	0.23567	28.6531	115.737	0.02	0.1295			628125	-0.55009	628125	-0.55517	628125	-0.55407	628125	-0.55468	628125	-0.55347	628125	-0.55003	628125	-0.55121		628125	-0.72587	628125	-0.61367	628125
	2611.32	0.01422	2611.32	0.01428																8.32	6.24526	0.52	0.23625	28.4082	115.809	0.02	0.1301			631669	-0.54854	631669	-0.55341	631669	-0.55254	631669	-0.55311	631669	-0.5519	631669	-0.54852	631669	-0.54934		631669	-0.72556	631669	-0.61457	631669
	2609.4	0.01408	2609.4	0.01412																8.24	6.25623	0.52	0.23677	28.2449	115.862	0.02	0.12986			635214	-0.54691	635214	-0.55196	635214	-0.55118	635214	-0.55144	635214	-0.55038	635214	-0.54698	635214	-0.54776		635214	-0.72534	635214	-0.61539	635214
	2607.47	0.01392	2607.47	0.01394																8.28	6.27104	0.52	0.23739	28.2857	115.926	0.02	0.13024			638758	-0.54565	638758	-0.55056	638758	-0.54974	638758	-0.55023	638758	-0.54896	638758	-0.5456	638758	-0.54638		638758	-0.72463	638758	-0.61578	638758
	2605.54	0.01369	2605.54	0.0137																8.16	6.28405	0.5	0.23751	28.3673	115.988	0.02	0.13039			642302	-0.54396	642302	-0.54897	642302	-0.54816	642302	-0.54856	642302	-0.54747	642302	-0.54401	642302	-0.54462		642302	-0.72399	642302	-0.61588	642302
	2603.61	0.0135	2603.61	0.01351																8.32	6.29273	0.5	0.23849	28.5306	116.043	0.04	0.1308			645847	-0.54306	645847	-0.54782	645847	-0.54699	645847	-0.54737	645847	-0.5464	645847	-0.54295	645847	-0.54337		645847	-0.72366	645847	-0.61618	645847
	2601.68	0.0134	2601.68	0.01344																8.2	6.30131	0.52	0.23898	28.5306	116.093	0.04	0.12696			649391	-0.54163	649391	-0.5463	649391	-0.54559	649391	-0.54597	649391	-0.54506	649391	-0.54165	649391	-0.54205		649391	-0.72315	649391	-0.61608	649391
	2599.75	0.01331	2599.75	0.0134																8.26	6.31631	0.5	0.23923	28.3265	116.141	0.02	0.12614			652935	-0.54068	652935	-0.54551	652935	-0.54463	652935	-0.54501	652935	-0.54398	652935	-0.54073	652935	-0.54109		652935	-0.72263	652935	-0.61642	652935
	2597.82	0.01319	2597.82	0.01332																8.18	6.33127	0.5	0.23988	28.2449	116.188	0.02	0.12876			656480	-0.53974	656480	-0.54455	656480	-0.54366	656480	-0.54402	656480	-0.54294	656480	-0.53977	656480	-0.53992		656480	-0.72234	656480	-0.61684	656480
	2595.9	0.01309	2595.9	0.01318																8.22	6.33691	0.52	0.2465	28.3265	116.228	0.02	0.12887			660024	-0.53877	660024	-0.54351	660024	-0.5426	660024	-0.54314	660024	-0.54199	660024	-0.53859	660024	-0.53914		660024	-0.72155	660024	-0.61679	660024
	2593.97	0.01298	2593.97	0.013																8.26	6.34902	0.62	0.24874	28.4082	116.268	0.02	0.12867			663568	-0.53809	663568	-0.54276	663568	-0.54184	663568	-0.54225	663568	-0.54136	663568	-0.53801	663568	-0.5381		663568	-0.72133	663568	-0.61693	663568
	2592.04	0.01282	2592.04	0.01283																8.24	6.37151	0.62	0.25069	28.449	116.313	0.04	0.1302			667113	-0.53746	667113	-0.54202	667113	-0.54124	667113	-0.54164	667113	-0.54058	667113	-0.53733	667113	-0.53732		667113	-0.72069	667113	-0.61697	667113
	2590.11	0.01262	2590.11	0.01265																8.24	6.37944	0.62	0.25332	28.4082	116.354	0.02	0.13058			670657	-0.53675	670657	-0.54121	670657	-0.54045	670657	-0.54081	670657	-0.53987	670657	-0.53656	670657	-0.53666		670657	-0.72004	670657	-0.61719	670657
	2588.18	0.01248	2588.18	0.01245																8.26	6.39669	0.62	0.25461	28.3265	116.39	0.04	0.1305			674201	-0.53601	674201	-0.54048	674201	-0.53968	674201	-0.54009	674201	-0.53908	674201	-0.53587	674201	-0.53585		674201	-0.71922	674201	-0.61731	674201
	2586.25	0.01243	2586.25	0.01227																8.18	6.40831	0.62	0.25634	28.3265	116.437	0.04	0.13089			677746	-0.53556	677746	-0.54037	677746	-0.53928	677746	-0.53983	677746	-0.53875	677746	-0.53552	677746	-0.53551		677746	-0.71867	677746	-0.6175	677746
	2584.32	0.01237	2584.32	0.01215																8.2	6.41653	0.62	0.25793	28.4082	116.473	0.04	0.13144			681290	-0.53524	681290	-0.5399	681290	-0.53896	681290	-0.53948	681290	-0.53838	681290	-0.53522	681290	-0.53517		681290	-0.7182	681290	-0.61789	681290
	2582.4	0.01231	2582.4	0.0121																8.22	6.42676	0.62	0.25924	28.4082	116.633	0.04	0.13123			684834	-0.53479	684834	-0.53946	684834	-0.53855	684834	-0.53899	684834	-0.53809	684834	-0.53475	684834	-0.53453		684834	-0.71744	684834	-0.61802	684834
	2580.47	0.01228	2580.47	0.01209																8.2	6.43608	0.62	0.25985	28.3673	116.75	0.02	0.13168			688379	-0.53439	688379	-0.53912	688379	-0.5381	688379	-0.53841	688379	-0.5375	688379	-0.5345	688379	-0.53415		688379	-0.71652	688379	-0.61849	688379
	2578.54	0.01227	2578.54	0.01205																8.22	6.44615	0.62	0.26066	29.4694	116.828	0.02	0.13142			691923	-0.53447	691923	-0.53901	691923	-0.53809	691923	-0.53858	691923	-0.53773	691923	-0.53457	691923	-0.53416		691923	-0.71625	691923	-0.61964	691923
	2576.61	0.01221	2576.61	0.01195																8.2	6.45572	0.6	0.26096	29.7959	116.932	0.04	0.13144			695467	-0.53416	695467	-0.53866	695467	-0.53791	695467	-0.53806	695467	-0.53723	695467	-0.53415	695467	-0.53368		695467	-0.71514	695467	-0.62035	695467
	2574.68	0.01201	2574.68	0.01177																8.2	6.4627	0.6	0.26173	29.4694	116.994	0.02	0.13198			699012	-0.53404	699012	-0.53856	699012	-0.53777	699012	-0.53816	699012	-0.53718	699012	-0.53408	699012	-0.53374		699012	-0.71437	699012	-0.62135	699012
	2572.75	0.01182	2572.75	0.01163																8.2	6.52164	0.6	0.26235	29.551	117.083	0.02	0.13205			702556	-0.53384	702556	-0.53828	702556	-0.53744	702556	-0.53762	702556	-0.53685	702556	-0.53394	702556	-0.53321		702556	-0.71316	702556	-0.62179	702556
	2570.82	0.01178	2570.82	0.0116																8.56	6.5549	0.62	0.26272	29.6735	117.151	0.04	0.13204			706100	-0.53366	706100	-0.53815	706100	-0.53738	706100	-0.53773	706100	-0.53671	706100	-0.53395	706100	-0.53309		706100	-0.71197	706100	-0.62242	706100
	2568.9	0.01175	2568.9	0.01154																8.66	6.58372	0.6	0.26319	29.7959	117.19	0.04	0.13192			709645	-0.53373	709645	-0.53816	709645	-0.53726	709645	-0.53763	709645	-0.53671	709645	-0.5339	709645	-0.53294		709645	-0.71106	709645	-0.62285	709645
	2566.97	0.01163	2566.97	0.01131																8.64	6.59404	0.6	0.26426	29.8775	117.266	0.02	0.13233			713189	-0.53367	713189	-0.53806	713189	-0.53732	713189	-0.53755	713189	-0.53669	713189	-0.53386	713189	-0.53296		713189	-0.70973	713189	-0.62266	713189
	2565.04	0.01151	2565.04	0.01107																8.76	6.6057	0.62	0.26427	29.6327	117.324	0.02	0.13246			716733	-0.53353	716733	-0.5381	716733	-0.53715	716733	-0.53754	716733	-0.5367	716733	-0.53379	716733	-0.53276		716733	-0.70823	716733	-0.62223	716733
	2563.11	0.01143	2563.11	0.01094																8.84	6.62689	0.6	0.26531	29.5918	117.395	0.02	0.13195			720278	-0.5335	720278	-0.53795	720278	-0.53687	720278	-0.5372	720278	-0.53668	720278	-0.53357	720278	-0.53271		720278	-0.70658	720278	-0.62182	720278
	2561.18	0.01139	2561.18	0.01084																8.66	6.6415	0.6	0.26582	29.7143	117.46	0.04	0.13286			724436	-0.53387	724436	-0.53834	724436	-0.53742	724436	-0.53792	724436	-0.53696	724436	-0.53413	724436	-0.53305		724436	-0.70529	724436	-0.6218	724436
	2559.25	0.01134	2559.25	0.01074																8.76	6.64589	0.6	0.26624	29.6735	117.504	0.04	0.13408			729357	-0.53391	729357	-0.53828	729357	-0.5372	729357	-0.53775	729357	-0.53699	729357	-0.53381	729357	-0.53312		729357	-0.70274	729357	-0.62079	729357
	2557.32	0.01126	2557.32	0.01069																8.8	6.66175	0.72	0.2683	29.7959	117.556	0.04	0.13435			734278	-0.5341	734278	-0.53829	734278	-0.53743	734278	-0.5379	734278	-0.53705	734278	-0.53406	734278	-0.53305		734278	-0.70001	734278	-0.61983	734278
	2555.39	0.01119	2555.39	0.01064																8.78	6.69166	0.72	0.27675	29.7143	117.608	0.04	0.13539			739198	-0.534	739198	-0.53826	739198	-0.53759	739198	-0.53772	739198	-0.53698	739198	-0.5342	739198	-0.53306		739198	-0.69669	739198	-0.61893	739198
	2553.47	0.01107	2553.47	0.0105																8.7	6.6954	0.72	0.27894	29.6327	117.674	0.02	0.13551			744119	-0.53414	744119	-0.53841	744119	-0.53764	744119	-0.53798	744119	-0.53713	744119	-0.5343	744119	-0.53302		744119	-0.69368	744119	-0.61783	744119
	2551.54	0.01089	2551.54	0.01029																8.68	6.70892	0.72	0.2842	29.6327	117.715	0.02	0.13658			749040	-0.53478	749040	-0.53892	749040	-0.53812	749040	-0.53849	749040	-0.5377	749040	-0.53498	749040	-0.53354		749040	-0.69018	749040	-0.61691	749040
	2549.61	0.01075	2549.61	0.01014																8.78	6.72652	0.72	0.28647	29.7143	117.753	0.02	0.13707			753961	-0.53507	753961	-0.53918	753961	-0.53837	753961	-0.53875	753961	-0.53789	753961	-0.53508	753961	-0.53384		753961	-0.68618	753961	-0.61536	753961
	2547.68	0.01071	2547.68	0.01008																8.74	6.73634	0.72	0.28774	29.7551	117.814	0.02	0.13827			758881	-0.53592	758881	-0.54009	758881	-0.53912	758881	-0.53952	758881	-0.5388	758881	-0.53598	758881	-0.53478		758881	-0.68247	758881	-0.61447	758881
	2545.75	0.01065	2545.75	0.01006																8.76	6.74471	0.72	0.28854	29.6735	117.849	0.02	0.13882			763802	-0.53669	763802	-0.5407	763802	-0.53982	763802	-0.5402	763802	-0.53941	763802	-0.53671	763802	-0.53544		763802	-0.67817	763802	-0.61266	763802
	2543.82	0.01049	2543.82	0.00998																8.74	6.76092	0.7	0.28965	29.6735	117.897	0.04	0.13971			768723	-0.53748	768723	-0.54144	768723	-0.54089	768723	-0.54101	768723	-0.54041	768723	-0.53761	768723	-0.53633		768723	-0.67378	768723	-0.61092	768723
	2541.89	0.0103	2541.89	0.00981																8.72	6.77014	0.7	0.29069	29.6327	117.943	0.04	0.14011			773644	-0.53847	773644	-0.54273	773644	-0.54186	773644	-0.54215	773644	-0.54145	773644	-0.53872	773644	-0.53733		773644	-0.66879	773644	-0.60892	773644
	2539.97	0.01021	2539.97	0.00961																8.72	6.77882	0.7	0.29227	29.6735	117.978	0.04	0.14058			778565	-0.5396	778565	-0.54367	778565	-0.54275	778565	-0.54327	778565	-0.54256	778565	-0.53968	778565	-0.53837		778565	-0.66363	778565	-0.60611	778565
	2538.04	0.01024	2538.04	0.0095																8.76	6.79104	0.7	0.29431	29.7143	118.017	0.02	0.14077			783485	-0.54097	783485	-0.54499	783485	-0.54423	783485	-0.54443	783485	-0.54395	783485	-0.54116	783485	-0.53981		783485	-0.6581	783485	-0.60355	783485
	2536.11	0.01026	2536.11	0.00941																8.74	6.80435	0.7	0.29466	29.6735	118.055	0.04	0.14123			788406	-0.54231	788406	-0.5463	788406	-0.54555	788406	-0.54573	788406	-0.54521	788406	-0.54261	788406	-0.5413		788406	-0.65203	788406	-0.60065	788406
	2534.18	0.01014	2534.18	0.00923																8.76	6.81228	0.7	0.29569	29.6327	118.111	0.02	0.14163			793327	-0.54367	793327	-0.54752	793327	-0.54682	793327	-0.54713	793327	-0.54651	793327	-0.54395	793327	-0.54252		793327	-0.64544	793327	-0.59695	793327
	2532.25	0.00993	2532.25	0.00894																8.7	6.81861	0.7	0.29588	29.6735	118.255	0.04	0.14166			798248	-0.54522	798248	-0.54904	798248	-0.54841	798248	-0.5487	798248	-0.54801	798248	-0.54567	798248	-0.54426		798248	-0.6382	798248	-0.59328	798248
	2530.32	0.00978	2530.32	0.00868																8.7	6.83626	0.7	0.29681	29.9592	118.348	0.02	0.14218			803169	-0.54678	803169	-0.55069	803169	-0.54999	803169	-0.55031	803169	-0.54983	803169	-0.54734	803169	-0.54594		803169	-0.63083	803169	-0.58921	803169
	2528.39	0.00973	2528.39	0.0086																8.7	6.88732	0.7	0.29791	30.4898	118.434	0.02	0.14207			808089	-0.54876	808089	-0.55253	808089	-0.55174	808089	-0.55207	808089	-0.55157	808089	-0.54915	808089	-0.54772		808089	-0.6227	808089	-0.58464	808089
	2526.47	0.0097	2526.47	0.00862																9.06	6.92017	0.7	0.29838	30.6531	118.501	0.02	0.14253			813010	-0.55042	813010	-0.5543	813010	-0.55356	813010	-0.5538	813010	-0.55331	813010	-0.55106	813010	-0.54956		813010	-0.61422	813010	-0.57953	813010
	2524.54	0.00964	2524.54	0.00858																9.16	6.92576	0.7	0.29887	30.9388	118.573	0.02	0.143			817931	-0.55234	817931	-0.55616	817931	-0.55538	817931	-0.55563	817931	-0.55514	817931	-0.55296	817931	-0.55157		817931	-0.60507	817931	-0.57374	817931
	2522.61	0.00955	2522.61	0.00847																9.36	6.94515	0.7	0.29923	31.0204	118.625	0.04	0.14294			822852	-0.55428	822852	-0.55804	822852	-0.55739	822852	-0.55764	822852	-0.5572	822852	-0.55504	822852	-0.55354		822852	-0.59571	822852	-0.56729	822852
	2520.68	0.00937	2520.68	0.00829																9.22	6.96595	0.7	0.29982	31.0204	118.681	0.02	0.14344			827772	-0.55655	827772	-0.56012	827772	-0.55969	827772	-0.55987	827772	-0.5593	827772	-0.55732	827772	-0.55597		827772	-0.58597	827772	-0.5603	827772
	2518.75	0.00923	2518.75	0.00808																9.12	6.98305	0.7	0.31011	30.7755	118.759	0.02	0.14361			832693	-0.55894	832693	-0.56265	832693	-0.56206	832693	-0.56217	832693	-0.56158	832693	-0.55977	832693	-0.55841		832693	-0.57571	832693	-0.55282	832693
	2516.82	0.0092	2516.82	0.00796																9.2	6.99576	0.8	0.31431	30.6531	118.843	0.04	0.14476			837614	-0.56114	837614	-0.56488	837614	-0.5644	837614	-0.56436	837614	-0.56401	837614	-0.56211	837614	-0.56089		837614	-0.5659	837614	-0.54485	837614
	2514.89	0.00917	2514.89	0.00793																9.22	7.01506	0.86	0.31693	30.8163	118.912	0.02	0.14925			842535	-0.56364	842535	-0.56724	842535	-0.56686	842535	-0.56688	842535	-0.56661	842535	-0.56497	842535	-0.56361		842535	-0.55558	842535	-0.53665	842535
	2512.97	0.00907	2512.97	0.00787																9.26	7.02952	0.86	0.31938	30.9796	118.963	0.04	0.15067			847456	-0.5663	847456	-0.56997	847456	-0.56945	847456	-0.56959	847456	-0.56897	847456	-0.56742	847456	-0.56634		847456	-0.54567	847456	-0.52836	847456
	2511.04	0.00895	2511.04	0.00778																9.18	7.0374	0.86	0.32096	30.9388	119.029	0.04	0.15172			852376	-0.56901	852376	-0.57267	852376	-0.57215	852376	-0.57221	852376	-0.5717	852376	-0.57034	852376	-0.56939		852376	-0.53616	852376	-0.51976	852376
	2509.11	0.00882	2509.11	0.0077																9.22	7.06442	0.84	0.32235	30.8163	119.1	0.04	0.1529			857297	-0.57209	857297	-0.57582	857297	-0.57519	857297	-0.57522	857297	-0.57491	857297	-0.57356	857297	-0.57269		857297	-0.52816	857297	-0.51216	857297
	2507.18	0.00872	2507.18	0.00763																9.24	7.08895	0.84	0.32456	30.7347	119.153	0.04	0.15367			862218	-0.57527	862218	-0.57899	862218	-0.57832	862218	-0.57845	862218	-0.57821	862218	-0.57684	862218	-0.57607		862218	-0.52068	862218	-0.50498	862218
	2505.25	0.00865	2505.25	0.00753																9.16	7.10112	0.84	0.32647	30.7755	119.153	0.04	0.15415			867139	-0.57857	867139	-0.58217	867139	-0.58169	867139	-0.58184	867139	-0.58139	867139	-0.58041	867139	-0.5798		867139	-0.51496	867139	-0.49898	867139
	2503.32	0.00851	2503.32	0.00733																9.2	7.10755	0.84	0.32873	30.898	119.222	0.04	0.15557			872060	-0.58209	872060	-0.58566	872060	-0.58508	872060	-0.58504	872060	-0.58481	872060	-0.58394	872060	-0.58332		872060	-0.51108	872060	-0.49437	872060
	2501.39	0.00838	2501.39	0.00709																9.2	7.12804	0.84	0.32986	30.7755	119.261	0.04	0.15587			876980	-0.58585	876980	-0.58937	876980	-0.58879	876980	-0.58885	876980	-0.58849	876980	-0.5879	876980	-0.58764		876980	-0.50909	876980	-0.49178	876980
	2499.47	0.00832	2499.47	0.00697																9.16	7.15242	0.84	0.33166	30.898	119.31	0.04	0.15666			881901	-0.58933	881901	-0.59277	881901	-0.59239	881901	-0.59252	881901	-0.59223	881901	-0.59171	881901	-0.59142		881901	-0.50914	881901	-0.4908	881901
	2497.54	0.00827	2497.54	0.00695																9.18	7.16459	0.84	0.33291	30.8163	119.368	0.02	0.15733			886822	-0.59304	886822	-0.59648	886822	-0.59618	886822	-0.59612	886822	-0.596	886822	-0.5954	886822	-0.59545		886822	-0.511	886822	-0.49175	886822
	2495.61	0.0082	2495.61	0.00688																9.32	7.17571	0.84	0.33347	30.7347	119.415	0.04	0.15767			891743	-0.5973	891743	-0.60117	891743	-0.60033	891743	-0.60033	891743	-0.60027	891743	-0.60003	891743	-0.60043		891743	-0.51564	891743	-0.49505	891743
	2493.68	0.00809	2493.68	0.00676																9.66	7.22133	0.84	0.33439	30.7347	119.48	0.04	0.15968			896663	-0.60164	896663	-0.60514	896663	-0.60473	896663	-0.60469	896663	-0.60442	896663	-0.60448	896663	-0.60505		896663	-0.52203	896663	-0.50002	896663
	2491.75	0.00795	2491.75	0.00668																9.58	7.23474	0.84	0.33525	30.8163	119.519	0.02	0.16051			901584	-0.60607	901584	-0.6095	901584	-0.60919	901584	-0.6091	901584	-0.60903	901584	-0.60925	901584	-0.61002		901584	-0.53027	901584	-0.50644	901584
	2489.82	0.00783	2489.82	0.00659																9.68	7.25364	0.84	0.33568	30.8571	119.557	0.02	0.16074			906505	-0.61032	906505	-0.61385	906505	-0.61344	906505	-0.61339	906505	-0.61322	906505	-0.61372	906505	-0.61461		906505	-0.5397	906505	-0.51372	906505
	2487.89	0.00768	2487.89	0.00637																9.84	7.28246	0.84	0.33613	30.8163	119.599	0.02	0.16115			911426	-0.61593	911426	-0.61938	911426	-0.61905	911426	-0.61882	911426	-0.61876	911426	-0.61953	911426	-0.62086		911426	-0.55135	911426	-0.52292	911426
	2485.97	0.00751	2485.97	0.00602																9.68	7.30086	0.82	0.33764	30.7347	119.65	0.02	0.16115			916347	-0.62098	916347	-0.6241	916347	-0.62371	916347	-0.62363	916347	-0.62358	916347	-0.62459	916347	-0.62615		916347	-0.56286	916347	-0.53161	916347
	2484.04	0.00736	2484.04	0.00573																9.8	7.30814	0.84	0.33792	30.7347	119.692	0.02	0.16184			921267	-0.62607	921267	-0.62957	921267	-0.62924	921267	-0.6291	921267	-0.62907	921267	-0.63022	921267	-0.6321		921267	-0.57522	921267	-0.5409	921267
	2482.11	0.00716	2482.11	0.00559																9.84	7.33925	0.82	0.33866	30.8163	119.834	0.02	0.16209			926188	-0.6317	926188	-0.63521	926188	-0.63487	926188	-0.63469	926188	-0.63475	926188	-0.6363	926188	-0.63872		926188	-0.58785	926188	-0.55015	926188
	2480.18	0.00686	2480.18	0.0054																9.7	7.35939	0.84	0.3396	30.8163	119.964	0.04	0.16271			931109	-0.63768	931109	-0.6411	931109	-0.64088	931109	-0.64058	931109	-0.64071	931109	-0.64246	931109	-0.64536		931109	-0.60057	931109	-0.55928	931109
	2478.25	0.00656	2478.25	0.00511																9.72	7.37385	0.82	0.33998	31.6327	120.089	0.02	0.16283			936030	-0.64375	936030	-0.64694	936030	-0.64696	936030	-0.64652	936030	-0.64662	936030	-0.64886	936030	-0.65204		936030	-0.61272	936030	-0.56793	936030
	2476.32	0.00638	2476.32	0.00485																9.72	7.39694	0.82	0.34065	32.3265	120.147	0.02	0.16319			940951	-0.64993	940951	-0.65296	940951	-0.65287	940951	-0.65284	940951	-0.65301	940951	-0.65577	940951	-0.65921		940951	-0.62472	940951	-0.57613	940951
	2474.39	0.00627	2474.39	0.00468																9.7	7.40367	0.82	0.3503	32.2857	120.216	0.04	0.16382			945871	-0.65652	945871	-0.65997	945871	-0.65974	945871	-0.6595	945871	-0.65965	945871	-0.66285	945871	-0.66697		945871	-0.63632	945871	-0.58401	945871
	2472.47	0.00607	2472.47	0.0045																9.74	7.41648	1.02	0.35609	32	120.267	0.04	0.16447			950792	-0.66359	950792	-0.66662	950792	-0.66671	950792	-0.66665	950792	-0.66687	950792	-0.67027	950792	-0.67486		950792	-0.64738	950792	-0.59129	950792
	2470.54	0.00584	2470.54	0.00432																9.78	7.43299	1.06	0.36233	31.9184	120.333	0.02	0.16467			955713	-0.67101	955713	-0.67399	955713	-0.67418	955713	-0.67389	955713	-0.67407	955713	-0.6784	955713	-0.68335		955713	-0.65799	955713	-0.59839	955713
	2468.61	0.00574	2468.61	0.00419																9.66	7.44645	1.06	0.36497	32	120.389	0.04	0.16716			960634	-0.67894	960634	-0.68188	960634	-0.68193	960634	-0.68159	960634	-0.68196	960634	-0.68703	960634	-0.69244		960634	-0.66818	960634	-0.60465	960634
	2466.68	0.00566	2466.68	0.00403																9.76	7.45049	1.04	0.36711	32.2041	120.43	0.02	0.1683			965554	-0.68681	965554	-0.68945	965554	-0.68991	965554	-0.68947	965554	-0.69002	965554	-0.69566	965554	-0.70156		965554	-0.67747	965554	-0.61066	965554
	2464.75	0.00554	2464.75	0.00385																9.76	7.4804	1.04	0.36984	32.2449	120.479	0.04	0.16916			970475	-0.69524	970475	-0.69799	970475	-0.69821	970475	-0.69777	970475	-0.69842	970475	-0.7047	970475	-0.71146		970475	-0.68615	970475	-0.61613	970475
	2462.82	0.00541	2462.82	0.00367																9.66	7.4804	1.04	0.37287	32.0408	120.51	0.04	0.16928			975396	-0.7041	975396	-0.70684	975396	-0.70725	975396	-0.70677	975396	-0.70731	975396	-0.71426	975396	-0.72181		975396	-0.69458	975396	-0.62154	975396
	2460.89	0.00527	2460.89	0.00347																9.7	7.48768	1.02	0.37494	31.9592	120.548	0.04	0.17029			980317	-0.7134	980317	-0.71618	980317	-0.71656	980317	-0.71615	980317	-0.71687	980317	-0.72448	980317	-0.73291		980317	-0.7021	980317	-0.6263	980317
	2458.97	0.00511	2458.97	0.00324																9.78	7.52368	1.02	0.37609	32	120.599	0.04	0.17075			985238	-0.72274	985238	-0.72538	985238	-0.72603	985238	-0.72536	985238	-0.72615	985238	-0.73497	985238	-0.74392		985238	-0.70891	985238	-0.63064	985238
	2457.04	0.00491	2457.04	0.00303																9.84	7.54074	1.02	0.378	32.1225	120.63	0.04	0.17133			990158	-0.73288	990158	-0.73546	990158	-0.736	990158	-0.73554	990158	-0.73632	990158	-0.74593	990158	-0.75578		990158	-0.71552	990158	-0.63489	990158
	2455.11	0.00472	2455.11	0.00284																9.88	7.54507	1.02	0.3792	32.1633	120.665	0.02	0.17168			995079	-0.74315	995079	-0.74571	995079	-0.74662	995079	-0.74593	995079	-0.74678	995079	-0.75764	995079	-0.7683		995079	-0.7214	995079	-0.63854	995079
	2453.18	0.00459	2453.18	0.00271																9.82	7.55365	1.02	0.38162	32.0816	120.7	0.04	0.17179			1000000	-0.75467	1000000	-0.75682	1000000	-0.75786	1000000	-0.75703	1000000	-0.75804	1000000	-0.76988	1000000	-0.78173		1000000	-0.72703	1000000	-0.64221	1000000
	2451.25	0.00449	2451.25	0.00259																9.62	7.56282	1	0.38276	32.0408	120.741	0.04	0.17179
	2449.32	0.00435	2449.32	0.00242																9.74	7.57439	1.02	0.38342	31.9592	120.778	0.02	0.17265
	2447.39	0.00416	2447.39	0.00221																9.7	7.61812	1.02	0.38608	32.0816	120.807	0.04	0.17267
	2445.46	0.00396	2445.46	0.00204																9.68	7.67097	1	0.38729	32.1225	120.844	0.02	0.17358
	2443.54	0.00385	2443.54	0.00188																10.5	7.68977	1	0.38859	32.0816	120.859	0.02	0.17351
	2441.61	0.00381	2441.61	0.00177																10.24	7.69007	1.02	0.38919	32.0816	120.894	0.02	0.17373
	2439.68	0.00375	2439.68	0.00178																10.26	7.70832	1	0.3916	32	120.924	0.04	0.17412
	2437.75	0.00359	2437.75	0.00177																10.18	7.73001	1	0.39202	32.0408	120.952	0.04	0.1742
	2435.82	0.00334	2435.82	0.0016																10.26	7.73001	1	0.39377	32.0816	120.985	0.02	0.17422
	2433.89	0.00318	2433.89	0.00137																10.38	7.74043	1.24	0.4067	32.0816	121.077	0.04	0.17479
	2431.96	0.00314	2431.96	0.00121																10.3	7.75598	1.28	0.41378	32.0408	121.167	0.04	0.17496
	2430.04	0.00309	2430.04	0.00107																10.44	7.76915	1.26	0.41955	32.9388	121.261	0.04	0.17535
	2428.11	0.00302	2428.11	0.00096																10.2	7.78061	1.26	0.4227	33.2245	121.319	0.04	0.1753
	2426.18	0.00294	2426.18	0.00088																10.2	7.79293	1.28	0.42598	33.102	121.392	0.04	0.1754
	2424.25	0.0028	2424.25	0.00075																10.28	7.79946	1.26	0.43264	33.1837	121.449	0.04	0.17719
	2422.32	0.00266	2422.32	0.00064																10.3	7.81228	1.24	0.43362	33.2653	121.487	0.04	0.17849
	2420.39	0.0026	2420.39	0.00056																10.3	7.82798	1.24	0.43647	33.551	121.518	0.02	0.17971
	2418.46	0.00257	2418.46	0.00045																10.26	7.8382	1.26	0.43816	33.3878	121.567	0.04	0.17961
	2416.54	0.00255	2416.54	0.00035																10.26	7.84598	1.24	0.44245	33.2245	121.619	0.04	0.18008
	2414.61	0.00249	2414.61	0.00027																10.3	7.86588	1.24	0.4439	33.1837	121.675	0.04	0.18053
	2412.68	0.00238	2412.68	0.00015																10.28	7.87261	1.24	0.4478	33.2653	121.72	0.02	0.18093
	2410.75	0.00229	2410.75	8e-05																10.28	7.87859	1.22	0.44913	33.4286	121.751	0.04	0.18124
	2408.82	0.00223	2408.82	8e-05																10.28	7.88981	1.24	0.45094	33.3878	121.785	0.02	0.18173
	2406.89	0.00214	2406.89	6e-05																10.24	7.90003	1.24	0.4521	33.2653	121.843	0.04	0.18171
	2404.96	0.00202	2404.96	-3e-05																10.26	7.9092	1.22	0.45433	33.1837	121.894	0.04	0.18233
	2403.04	0.00188	2403.04	-0.00017																10.32	7.92127	1.22	0.45602	33.2653	121.939	0.04	0.18229
	2401.11	0.00175	2401.11	-0.00032																10.32	7.93069	1.22	0.45729	33.3469	121.988	0.04	0.1825
	2399.18	0.00171	2399.18	-0.00036																10.34	7.93912	1.22	0.45863	33.3061	122.02	0.04	0.18309
	2397.25	0.00176	2397.25	-0.00034																10.28	7.9822	1.22	0.45999	33.2653	122.072	0.04	0.18305
	2395.32	0.00183	2395.32	-0.00036																10.26	8.00389	1.22	0.46119	33.2245	122.105	0.02	0.18363
	2393.39	0.00196	2393.39	-0.00029																10.86	8.00389	1.22	0.47692	33.2245	122.149	0.04	0.18361
	2391.46	0.00241	2391.46	0.00015																10.66	8.02383	1.5	0.48312	33.3061	122.201	0.04	0.18365
	2389.54	0.00372	2389.54	0.00142																10.92	8.04303	1.5	0.4868	33.3061	122.233	0.02	0.18391
	2387.61	0.00686	2387.61	0.00437																10.78	8.06956	1.5	0.49168	33.2653	122.283	0.02	0.18393
	2385.68	0.013	2385.68	0.01013																10.78	8.08092	1.5	0.49626	33.2653	122.33	0.04	0.18441
	2383.75	0.02277	2383.75	0.01937																10.76	8.08676	1.52	0.5	33.2653	122.472	0.04	0.18494
	2381.82	0.03603	2381.82	0.03207																10.74	8.1071	1.5	0.50463	33.2653	122.602	0.04	0.1849
	2379.89	0.05273	2379.89	0.04824																10.88	8.12699	1.5	0.5057	34	122.721	0.04	0.18491
	2377.96	0.07371	2377.96	0.06858																10.82	8.15591	1.44	0.51092	34.5306	122.809	0.02	0.19468
	2376.04	0.10002	2376.04	0.094																10.82	8.18782	1.48	0.51296	34.8571	122.858	0.02	0.19578
	2374.11	0.13192	2374.11	0.12468																10.8	8.20368	1.48	0.51544	34.7755	122.92	0.02	0.19574
	2372.18	0.16883	2372.18	0.16004																10.88	8.21819	1.46	0.51754	34.5306	122.988	0.04	0.19639
	2370.25	0.20978	2370.25	0.199																10.9	8.23125	1.48	0.51906	34.4082	123.054	0.04	0.19662
	2368.32	0.25279	2368.32	0.23978																10.8	8.24013	1.48	0.52048	34.5306	123.108	0.02	0.19723
	2366.39	0.29399	2366.39	0.27984																10.76	8.24731	1.46	0.52433	34.7347	123.157	0.02	0.19728
	2364.46	0.32816	2364.46	0.3145																10.82	8.26207	1.46	0.52474	34.6939	123.196	0.02	0.19837
	2362.53	0.3516	2362.53	0.33774																10.82	8.27912	1.46	0.52681	34.5306	123.231	0.04	0.19888
	2360.61	0.36148	2360.61	0.34593																10.82	8.29448	1.46	0.5283	34.449	123.275	0.04	0.19913
	2358.68	0.35237	2358.68	0.33597																10.84	8.30475	1.46	0.52944	34.4898	123.318	0.02	0.19976
	2356.75	0.31985	2356.75	0.30517																10.8	8.31312	1.46	0.53111	34.6122	123.344	0.04	0.19964
	2354.82	0.2728	2354.82	0.26095																11.24	8.33471	1.46	0.53111	34.6122	123.39	0.04	0.20054
	2352.89	0.22074	2352.89	0.21099																11.46	8.39779	1.46	0.53214	34.5714	123.427	0.04	0.20072
	2350.96	0.17997	2350.96	0.1714																11.3	8.43254	1.44	0.53305	34.449	123.466	0.02	0.20101
	2349.03	0.16366	2349.03	0.15551																11.38	8.44406	1.46	0.53475	34.4898	123.51	0.02	0.20198
	2347.11	0.17257	2347.11	0.16411																11.32	8.44545	1.46	0.53549	34.5714	123.537	0.02	0.20187
	2345.18	0.20465	2345.18	0.19506																11.44	8.4649	1.72	0.55376	34.5714	123.569	0.04	0.20165
	2343.25	0.24138	2343.25	0.23027																11.28	8.48798	1.74	0.5645	34.5306	123.599	0.04	0.2027
	2341.32	0.2549	2341.32	0.2432																11.34	8.49761	1.72	0.57494	34.449	123.634	0.04	0.20242
	2339.39	0.25088	2339.39	0.23943																11.26	8.51466	1.76	0.57728	34.449	123.673	0.04	0.20266
	2337.46	0.24431	2337.46	0.23291																11.38	8.53944	1.78	0.58094	34.5306	123.694	0.04	0.20338
	2335.53	0.23742	2335.53	0.22582																11.34	8.56123	1.74	0.58478	34.5306	123.8	0.04	0.20313
	2333.61	0.2286	2333.61	0.21694																11.38	8.59568	1.74	0.5867	34.4898	123.923	0.04	0.20587
	2331.68	0.21974	2331.68	0.20835																11.28	8.60177	1.76	0.58934	35.4286	123.968	0.04	0.20759
	2329.75	0.21199	2329.75	0.20129																11.3	8.62241	1.72	0.59255	35.9592	124.031	0.04	0.20802
	2327.82	0.20272	2327.82	0.19291																11.38	8.63378	1.74	0.59425	35.6735	124.077	0.02	0.20871
	2325.89	0.18834	2325.89	0.17939																11.36	8.65586	1.72	0.59659	35.551	124.141	0.04	0.20961
	2323.96	0.1694	2323.96	0.16118																11.3	8.66997	1.72	0.5985	35.5102	124.184	0.04	0.2098
	2322.03	0.15018	2322.03	0.14225																11.32	8.67666	1.72	0.60035	35.7551	124.203	0.02	0.2103
	2320.11	0.13375	2320.11	0.12587																11.32	8.68683	1.72	0.6021	35.8775	124.239	0.02	0.21112
	2318.18	0.11943	2318.18	0.11187																12.06	8.73858	1.72	0.60406	35.7143	124.265	0.02	0.21109
	2316.25	0.10647	2316.25	0.09948																12.02	8.79188	1.72	0.60582	35.551	124.301	0.04	0.21163
	2314.32	0.09591	2314.32	0.08945																11.78	8.80405	1.72	0.60759	35.5102	124.324	0.04	0.21215
	2312.39	0.08815	2312.39	0.08212																11.98	8.81238	1.72	0.60923	35.7143	124.343	0.04	0.21299
	2310.46	0.08106	2310.46	0.07544																11.9	8.82753	1.72	0.61061	35.7551	124.378	0.02	0.21306
	2308.53	0.07192	2308.53	0.06678																11.98	8.85067	1.7	0.61259	35.7143	124.404	0.04	0.2148
	2306.61	0.06118	2306.61	0.05657																12	8.87036	1.72	0.61394	35.6326	124.436	0.02	0.21523
	2304.68	0.05208	2304.68	0.04786																11.88	8.88946	1.7	0.61683	35.551	124.463	0.04	0.21583
	2302.75	0.04635	2302.75	0.04234																11.9	8.90442	1.7	0.61809	35.6326	124.497	0.04	0.21635
	2300.82	0.04235	2300.82	0.03846																11.86	8.9097	2	0.63626	35.7143	124.528	0.02	0.21606
	2298.89	0.03836	2298.89	0.03458																11.88	8.95298	2.06	0.64454	35.6735	124.549	0.04	0.21667
	2296.96	0.03434	2296.96	0.03076																11.94	8.95961	2.06	0.66705	35.6326	124.57	0.02	0.21676
	2295.03	0.03032	2295.03	0.02696																11.88	8.96894	2.06	0.68116	35.5918	124.6	0.02	0.21686
	2293.11	0.02605	2293.11	0.02289																11.82	8.98793	2.06	0.68624	35.5918	124.627	0.04	0.21733
	2291.18	0.02171	2291.18	0.01873																11.86	9.00229	2.06	0.68894	35.6326	124.647	0.02	0.21972
	2289.25	0.01744	2289.25	0.01464																11.82	9.01222	2.06	0.69211	35.6326	124.67	0.02	0.22019
	2287.32	0.01322	2287.32	0.01061																11.9	9.01222	2.06	0.69758	35.5918	124.706	0.04	0.22094
	2285.39	0.00953	2285.39	0.00704																11.86	9.03645	2.04	0.6998	35.551	124.811	0.02	0.2216
	2283.46	0.00738	2283.46	0.00491																11.94	9.04632	2.06	0.70199	35.9184	124.855	0.04	0.2217
	2281.53	0.00716	2281.53	0.00464																11.84	9.05195	2.06	0.7049	36.6531	124.929	0.04	0.2225
	2279.61	0.00811	2279.61	0.00558																11.82	9.06427	2.04	0.70687	36.5714	124.958	0.02	0.22271
	2277.68	0.00919	2277.68	0.00668																11.84	9.07883	2.04	0.70855	36.7347	125	0.04	0.22309
	2275.75	0.00988	2275.75	0.00734																11.88	9.1266	2.04	0.712	36.9796	125.023	0.04	0.22344
	2273.82	0.01011	2273.82	0.0075																12.26	9.15601	2.04	0.71373	37.0204	125.043	0.02	0.224
	2271.89	0.01007	2271.89	0.00751																12.3	9.16055	2.04	0.71837	36.8571	125.073	0.04	0.22442
	2269.96	0.00997	2269.96	0.00759																12.56	9.18772	2.04	0.72194	36.6531	125.093	0.04	0.22447
	2268.03	0.00974	2268.03	0.00751																12.28	9.213	2.04	0.7242	36.6939	125.118	0.02	0.22451
	2266.11	0.00938	2266.11	0.00712																12.4	9.21799	2.3	0.76755	36.898	125.141	0.04	0.22511
	2264.18	0.0089	2264.18	0.00653																12.36	9.2322	2.5	0.77398	36.9388	125.156	0.04	0.22507
	2262.25	0.00817	2262.25	0.0058																12.4	9.25334	2.48	0.77946	36.8571	125.179	0.04	0.22553
	2260.32	0.00729	2260.32	0.00502																12.58	9.26994	2.46	0.78875	36.6939	125.202	0.04	0.22541
	2258.39	0.00655	2258.39	0.0043																12.38	9.27443	2.46	0.79616	36.7347	125.219	0.02	0.22574
	2256.46	0.00585	2256.46	0.00359																12.4	9.28445	2.46	0.80341	36.8163	125.238	0.04	0.22628
	2254.53	0.00491	2254.53	0.00275																12.5	9.3042	2.44	0.80737	36.8571	125.251	0.04	0.22937
	2252.6	0.00387	2252.6	0.00183																12.52	9.32	2.44	0.80984	36.8163	125.281	0.04	0.23054
	2250.68	0.00314	2250.68	0.00117																12.42	9.32933	2.42	0.81503	36.7347	125.296	0.04	0.23083
	2248.75	0.00277	2248.75	0.00081																12.44	9.34349	2.4	0.81855	36.7347	125.317	0.04	0.2316
	2246.82	0.00245	2246.82	0.00048																12.38	9.357	2.42	0.8204	36.7755	125.327	0.04	0.23192
	2244.89	0.00199	2244.89	-3e-05																12.42	9.37011	2.4	0.8243	36.8163	125.345	0.04	0.2318
	2242.96	0.00147	2242.96	-0.0006																12.44	9.37739	2.42	0.82817	36.8163	125.373	0.04	0.23222
	2241.03	0.00107	2241.03	-0.00097																12.42	9.38906	2.4	0.82947	36.7755	125.389	0.04	0.23246
	2239.1	0.00084	2239.1	-0.00111																12.4	9.40138	2.4	0.83725	36.7347	125.398	0.04	0.23269
	2237.18	0.00068	2237.18	-0.00119																12.44	9.40776	2.38	0.84081	36.7755	125.488	0.04	0.23334
	2235.25	0.00061	2235.25	-0.00124																12.4	9.41803	2.4	0.84346	36.8163	125.571	0.04	0.23324
	2233.32	0.0006	2233.32	-0.00135																12.44	9.43199	2.4	0.84503	37.4694	125.636	0.04	0.23328
	2231.39	0.00054	2231.39	-0.00153																12.42	9.44645	2.4	0.84791	38.1225	125.671	0.02	0.23395
	2229.46	0.00049	2229.46	-0.00165																13.1	9.46575	2.4	0.85031	38.2449	125.693	0.04	0.23387
	2227.53	0.00049	2227.53	-0.00171																13.06	9.55101	2.38	0.85277	38.1225	125.731	0.04	0.23406
	2225.6	0.00047	2225.6	-0.00176																13.02	9.58551	2.38	0.87743	37.8367	125.773	0.04	0.23465
	2223.68	0.00037	2223.68	-0.00168																12.94	9.59124	2.4	0.8861	37.8367	125.808	0.04	0.23465
	2221.75	0.00027	2221.75	-0.00152																13.1	9.65297	2.66	0.89575	38.0408	125.829	0.04	0.23431
	2219.82	0.0002	2219.82	-0.00157																13.02	9.6616	2.9	0.9091	38.1225	125.859	0.04	0.23541
	2217.89	8e-05	2217.89	-0.00185																12.88	9.6774	2.82	0.91805	38.0408	125.886	0.04	0.23533
	2215.96	-4e-05	2215.96	-0.00191																13.04	9.69969	2.8	0.92045	37.8775	125.92	0.04	0.23572
	2214.03	-6e-05	2214.03	-0.00175																13.04	9.71216	2.82	0.93652	37.8775	125.946	0.02	0.23634
	2212.1	-9e-05	2212.1	-0.00177																12.98	9.71769	2.82	0.94281	37.9184	125.978	0.02	0.23617
	2210.18	-0.00025	2210.18	-0.00188																12.94	9.72891	2.78	0.94838	37.9592	125.998	0.04	0.24276
	2208.25	-0.00034	2208.25	-0.00186																13	9.74481	2.78	0.95098	38.0408	126.019	0.04	0.24544
	2206.32	-0.00017	2206.32	-0.00178																13.06	9.75534	2.8	0.95444	37.8775	126.053	0.04	0.24612
	2204.39	1e-05	2204.39	-0.00163																13.02	9.77702	2.78	0.96391	37.8367	126.082	0.04	0.24764
	2202.46	7e-05	2202.46	-0.00151																12.92	9.78804	2.76	0.97336	37.9184	126.109	0.04	0.24839
	2200.53	0.00013	2200.53	-0.00159																12.98	9.81108	2.78	0.97518	37.9184	126.137	0.02	0.24932
	2198.6	6e-05	2198.6	-0.00185																13.02	9.82599	2.76	0.97838	37.9592	126.153	0.04	0.25018
	2196.68	-0.00021	2196.68	-0.0021																12.96	9.83681	2.78	0.98243	37.9184	126.186	0.04	0.25085
	2194.75	-0.00045	2194.75	-0.00212																12.96	9.85211	2.78	0.98692	37.8367	126.213	0.04	0.25099
	2192.82	-0.00052	2192.82	-0.00194																12.98	9.86303	2.76	0.99036	37.8367	126.241	0.04	0.25213
	2190.89	-0.00048	2190.89	-0.00177																13.62	9.90088	2.78	0.99235	37.9184	126.264	0.04	0.25206
	2188.96	-0.00028	2188.96	-0.00154																13.6	9.95188	2.76	1.00039	37.9184	126.348	0.04	0.25267
	2187.03	4e-05	2187.03	-0.00131																13.58	9.96754	3.1	1.02044	37.8775	126.4	0.04	0.25309
	2185.1	0.0001	2185.1	-0.00143																13.52	9.98684	3.16	1.03544	38.8163	126.451	0.02	0.25347
	2183.18	-0.0003	2183.18	-0.00202																13.42	10.0017	3.18	1.05251	39.1429	126.489	0.04	0.2537
	2181.25	-0.00079	2181.25	-0.00256																13.54	10.01	3.22	1.06743	39.0612	126.517	0.04	0.25422
	2179.32	-0.00098	2179.32	-0.00263																13.52	10.0404	3.16	1.0714	38.8571	126.573	0.04	0.25412
	2177.39	-0.00108	2177.39	-0.0023																13.48	10.0595	3.22	1.07474	38.898	126.612	0.04	0.25455
	2175.46	-0.00098	2175.46	-0.00193																13.42	10.07	3.16	1.08199	39.0612	126.637	0.02	0.25498
	2173.53	-0.00056	2173.53	-0.00196																13.44	10.0934	3.2	1.08672	39.1429	126.648	0.04	0.25498
	2171.6	-0.00053	2171.6	-0.00254																13.54	10.103	3.22	1.08806	39.0204	126.687	0.04	0.25575
	2169.68	-0.00109	2169.68	-0.00307																13.44	10.125	3.2	1.09433	38.8571	126.709	0.04	0.25599
	2167.75	-0.00137	2167.75	-0.0029																13.46	10.1476	3.18	1.09933	38.9388	126.733	0.04	0.25611
	2165.82	-0.00106	2165.82	-0.00239																13.48	10.1556	3.2	1.10187	38.9796	126.76	0.04	0.25668
	2163.89	-0.00086	2163.89	-0.00234																13.48	10.1858	3.2	1.10488	39.0612	126.781	0.04	0.25755
	2161.96	-0.0013	2161.96	-0.00303																13.48	10.1997	3.2	1.10488	39.0204	126.803	0.04	0.26041
	2160.03	-0.00216	2160.03	-0.0041																13.98	10.2133	3.18	1.11204	38.898	126.831	0.04	0.26139
	2158.1	-0.00261	2158.1	-0.00465																14.12	10.2235	3.2	1.1148	38.898	126.846	0.04	0.26252
	2156.17	-0.00246	2156.17	-0.00438																14.16	10.2926	3.18	1.1186	38.898	126.882	0.04	0.26354
	2154.25	-0.0022	2154.25	-0.00389																13.94	10.3196	3.16	1.12129	38.9796	126.905	0.04	0.26478
	2152.32	-0.00191	2152.32	-0.00348																13.94	10.3429	3.2	1.13355	38.9388	126.922	0.04	0.26506
	2150.39	-0.00164	2150.39	-0.00319																14.14	10.3558	3.16	1.13585	38.898	126.936	0.04	0.26571
	2148.46	-0.00158	2148.46	-0.00302																14.12	10.3803	3.64	1.16016	38.8571	126.965	0.04	0.26618
	2146.53	-0.00158	2146.53	-0.00289																14.1	10.3975	3.76	1.18459	38.898	126.983	0.04	0.26667
	2144.6	-0.0013	2144.6	-0.0027																14.06	10.4107	3.58	1.1936	38.9388	126.998	0.04	0.26697
	2142.67	-0.00094	2142.67	-0.00253																14	10.429	3.7	1.20895	38.9388	127.023	0.04	0.26767
	2140.75	-0.00101	2140.75	-0.00252																14.08	10.4421	3.68	1.21306	38.898	127.05	0.04	0.26787
	2138.82	-0.00136	2138.82	-0.00271																14.02	10.4474	3.62	1.22805	38.8571	127.145	0.04	0.26799
	2136.89	-0.00128	2136.89	-0.00287																13.98	10.4596	3.68	1.2336	39.0612	127.217	0.02	0.26864
	2134.96	-0.00071	2134.96	-0.00275																14.04	10.4712	3.62	1.24227	39.6735	127.273	0.04	0.26874
	2133.03	-0.0002	2133.03	-0.00241																14.02	10.5019	3.62	1.2518	39.8367	127.314	0.04	0.26937
	2131.1	2e-05	2131.1	-0.00212																14	10.5135	3.6	1.25818	40.1633	127.361	0.04	0.27001
	2129.17	1e-05	2129.17	-0.00202																13.98	10.5333	3.62	1.26201	40.2857	127.378	0.04	0.27059
	2127.25	-4e-05	2127.25	-0.00201																13.94	10.5539	3.62	1.26636	40.2857	127.413	0.04	0.27089
	2125.32	4e-05	2125.32	-0.00197																14.14	10.5609	3.6	1.26844	39.9184	127.443	0.04	0.27456
	2123.39	0.00017	2123.39	-0.00184																14.36	10.6236	3.62	1.27096	39.8775	127.475	0.02	0.27559
	2121.46	0.00017	2121.46	-0.00165																14.44	10.6593	3.6	1.27531	40.0816	127.508	0.04	0.27705
	2119.53	5e-05	2119.53	-0.00164																14.7	10.6849	3.6	1.27776	40.2041	127.529	0.04	0.27786
	2117.6	-0.0002	2117.6	-0.00193																14.46	10.6867	3.66	1.28014	40.1225	127.546	0.04	0.27872
	2115.67	-0.00041	2115.67	-0.00232																14.52	10.7252	4.2	1.30489	40	127.564	0.04	0.27994
	2113.75	-0.00026	2113.75	-0.00237																14.48	10.7428	4.24	1.32599	39.9592	127.579	0.02	0.28037
	2111.82	8e-05	2111.82	-0.00211																14.74	10.7458	4.16	1.34105	40	127.611	0.04	0.28118
	2109.89	7e-05	2109.89	-0.00197																14.66	10.7609	4.04	1.34946	40.0816	127.629	0.04	0.28177
	2107.96	-0.00028	2107.96	-0.00208																14.64	10.778	4.08	1.35098	40.0816	127.63	0.04	0.28216
	2106.03	-0.00063	2106.03	-0.00232																14.72	10.7909	4.14	1.36047	40	127.662	0.04	0.28289
	2104.1	-0.00086	2104.1	-0.00257																14.64	10.8001	4.04	1.36807	39.9592	127.677	0.04	0.28331
	2102.17	-0.001	2102.17	-0.0028																14.66	10.817	4.1	1.37259	40	127.702	0.04	0.28339
	2100.25	-0.00108	2100.25	-0.00296																14.68	10.831	4.16	1.37523	40	127.72	0.04	0.28426
	2098.32	-0.00106	2098.32	-0.00308																14.58	10.8433	4.08	1.383	40.0408	127.738	0.04	0.28452
	2096.39	-0.00104	2096.39	-0.00319																14.66	10.8492	4.08	1.39082	40	127.741	0.04	0.28464
	2094.46	-0.00119	2094.46	-0.00322																14.66	10.8624	4.1	1.39258	39.9592	127.765	0.04	0.28529
	2092.53	-0.00162	2092.53	-0.00341																14.58	10.8738	4.14	1.40536	39.9592	127.781	0.02	0.28555
	2090.6	-0.0021	2090.6	-0.00386																14.6	10.8811	4.06	1.40676	40	127.867	0.04	0.28552
	2088.67	-0.00215	2088.67	-0.0041																14.6	10.892	4.14	1.41164	39.9592	127.947	0.04	0.28615
	2086.75	-0.00184	2086.75	-0.00397																14.6	10.9041	4.1	1.41729	40.8163	127.997	0.04	0.3112
	2084.82	-0.00162	2084.82	-0.00382																14.58	10.916	4.08	1.42008	41.2653	128.026	0.04	0.31271
	2082.89	-0.00165	2082.89	-0.00384																14.64	10.9246	4.1	1.42008	41.4694	128.033	0.04	0.31415
	2080.96	-0.00182	2080.96	-0.00394																14.58	10.9319	4.1	1.42236	41.1837	128.085	0.04	0.31645
	2079.03	-0.00204	2079.03	-0.00403																14.62	10.9433	4.08	1.43064	40.9388	128.111	0.04	0.3165
	2077.1	-0.00222	2077.1	-0.00419																14.6	10.9999	4.1	1.4326	41.0612	128.14	0.04	0.32347
	2075.17	-0.0024	2075.17	-0.00456																15.1	11.026	4.1	1.43625	41.2245	128.166	0.04	0.32494
	2073.24	-0.00257	2073.24	-0.00498																15.16	11.0282	4.08	1.4404	41.3061	128.205	0.02	0.32484
	2071.32	-0.0027	2071.32	-0.00516																15.26	11.0508	4.7	1.44316	41.1429	128.231	0.04	0.32648
	2069.39	-0.00308	2069.39	-0.00535																15.18	11.0758	4.6	1.48432	41.0612	128.259	0.04	0.3268
	2067.46	-0.00416	2067.46	-0.00624																15.3	11.0894	4.7	1.49858	41.0612	128.32	0.04	0.32779
	2065.53	-0.00526	2065.53	-0.00732																15.1	11.1126	4.5	1.49979	41.102	128.343	0.04	0.32829
	2063.6	-0.00506	2063.6	-0.00717																15.1	11.145	4.54	1.51964	41.2245	128.366	0.04	0.32888
	2061.67	-0.00415	2061.67	-0.00624																15.16	11.1512	4.5	1.5233	41.1429	128.386	0.04	0.32936
	2059.74	-0.0038	2059.74	-0.00584																15.12	11.1852	4.5	1.52623	41.0204	128.425	0.04	0.33037
	2057.82	-0.00391	2057.82	-0.00599																15.16	11.2025	4.54	1.53437	41.0612	128.446	0.02	0.33027
	2055.89	-0.0041	2055.89	-0.00633																15.2	11.2144	4.58	1.54021	41.0612	128.463	0.04	0.33066
	2053.96	-0.00424	2053.96	-0.00654																15.22	11.2418	4.58	1.54276	41.1429	128.483	0.04	0.33103
	2052.03	-0.00423	2052.03	-0.00645																15.18	11.2501	4.54	1.548	41.102	128.505	0.04	0.33138
	2050.1	-0.00426	2050.1	-0.00644																15.14	11.2753	4.56	1.55492	41.0612	128.531	0.04	0.33158
	2048.17	-0.00469	2048.17	-0.00686																15.18	11.2923	4.54	1.55756	41.0204	128.553	0.04	0.33199
	2046.24	-0.00542	2046.24	-0.00752																15.86	11.3244	4.6	1.56049	41.0612	128.572	0.02	0.3321
	2044.32	-0.00629	2044.32	-0.00846																15.8	11.3857	4.54	1.56593	41.102	128.563	0.04	0.3321
	2042.39	-0.00716	2042.39	-0.00945																15.66	11.429	4.58	1.57016	41.0612	128.652	0.04	0.33227
	2040.46	-0.00747	2040.46	-0.00945																15.78	11.4327	4.54	1.57316	41.0204	128.726	0.04	0.33247
	2038.53	-0.00708	2038.53	-0.00868																15.62	11.4504	4.56	1.57561	41.9184	128.758	0.04	0.33315
	2036.6	-0.00661	2036.6	-0.00831																15.72	11.4765	4.54	1.58028	42.4898	128.801	0.04	0.33369
	2034.67	-0.00652	2034.67	-0.00843																15.66	11.5024	4.56	1.58522	42.1633	128.85	0.04	0.33397
	2032.74	-0.00683	2032.74	-0.00868																15.68	11.5189	4.54	1.59337	42.1633	128.894	0.04	0.33406
	2030.82	-0.00724	2030.82	-0.00906																15.62	11.5274	4.56	1.59491	42.2449	128.919	0.04	0.33536
	2028.89	-0.00751	2028.89	-0.00942																15.74	11.5348	5	1.61938	42.4898	128.954	0.04	0.33609
	2026.96	-0.00749	2026.96	-0.00935																15.64	11.5496	5.18	1.63831	42.449	128.978	0.04	0.3375
	2025.03	-0.00735	2025.03	-0.00899																15.64	11.5749	5.18	1.64499	42.2041	129.022	0.04	0.33861
	2023.1	-0.00748	2023.1	-0.00897																15.68	11.5831	5.18	1.65166	42.1225	129.034	0.04	0.33942
	2021.17	-0.00854	2021.17	-0.00997																15.64	11.5956	5.08	1.66454	42.2041	129.068	0.04	0.3399
	2019.24	-0.01047	2019.24	-0.01194																15.7	11.6143	5	1.67092	42.3674	129.1	0.04	0.34064
	2017.32	-0.01099	2017.32	-0.01264																15.68	11.6252	5.18	1.67218	42.3265	129.144	0.04	0.34141
	2015.39	-0.00936	2015.39	-0.011																15.66	11.636	5.14	1.67944	42.2041	129.158	0.04	0.34247
	2013.46	-0.0081	2013.46	-0.00951																15.64	11.6562	5.12	1.68721	42.1225	129.182	0.04	0.34302
	2011.53	-0.00816	2011.53	-0.00949																15.78	11.665	5.14	1.68876	42.2041	129.221	0.04	0.34358
	2009.6	-0.00845	2009.6	-0.01																16.16	11.7046	5.08	1.69271	42.2857	129.219	0.04	0.34425
	2007.67	-0.00821	2007.67	-0.01019																16.12	11.7409	5.08	1.70023	42.2857	129.245	0.04	0.3448
	2005.74	-0.00769	2005.74	-0.00996																15.98	11.7485	5.1	1.70567	42.1633	129.257	0.04	0.34516
	2003.82	-0.00766	2003.82	-0.00985																16.08	11.7603	5.1	1.70639	42.1225	129.292	0.04	0.34529
	2001.89	-0.00805	2001.89	-0.00999																16.26	11.7759	5.06	1.71174	42.1633	129.31	0.04	0.34555
	1999.96	-0.00795	1999.96	-0.00995																16.18	11.7953	5.08	1.71863	42.2041	129.338	0.04	0.34555
	1998.03	-0.0074	1998.03	-0.00986																16.16	11.8024	5.02	1.72247	42.2449	129.354	0.04	0.34617
	1996.1	-0.00789	1996.1	-0.01069																16.2	11.8127	5.06	1.7272	42.1633	129.372	0.04	0.34677
	1994.17	-0.01029	1994.17	-0.01296																16.22	11.8294	5.06	1.73031	42.1225	129.401	0.04	0.34817
	1992.24	-0.01236	1992.24	-0.01471																16.32	11.8447	5.08	1.73234	42.1633	129.516	0.04	0.35057
	1990.32	-0.01165	1990.32	-0.01393																16.24	11.8544	5.04	1.74286	42.2041	129.578	0.04	0.35147
	1988.39	-0.00985	1988.39	-0.01223																16.3	11.86	5.48	1.75011	43.0204	129.641	0.04	0.35227
	1986.46	-0.0082	1986.46	-0.01075																16.26	11.8743	5.54	1.76733	43.2245	129.701	0.04	0.35318
	1984.53	-0.00688	1984.53	-0.00964																16.3	11.8881	5.5	1.79492	43.5918	129.719	0.04	0.35472
	1982.6	-0.00642	1982.6	-0.00908																16.2	11.9054	5.64	1.80788	43.6326	129.734	0.04	0.35548
	1980.67	-0.00653	1980.67	-0.00886																16.24	11.9187	5.56	1.81878	43.3878	129.753	0.02	0.35613
	1978.74	-0.00681	1978.74	-0.00912																16.18	11.9286	5.5	1.81954	43.2245	129.789	0.04	0.35678
	1976.82	-0.00693	1976.82	-0.00964																16.2	11.9388	5.66	1.82435	43.1837	129.808	0.04	0.35704
	1974.89	-0.00683	1974.89	-0.0099																16.22	11.9718	5.6	1.83374	43.5102	129.816	0.04	0.35779
	1972.96	-0.00702	1972.96	-0.00991																16.24	11.9923	5.56	1.83989	43.5102	129.811	0.04	0.35824
	1971.03	-0.00809	1971.03	-0.0104																16.24	12.0019	5.6	1.85286	43.3469	129.82	0.04	0.35883
	1969.1	-0.01028	1969.1	-0.01222																16.24	12.0097	5.54	1.85882	43.3061	129.834	0.04	0.35914
	1967.17	-0.01179	1967.17	-0.01366																16.2	12.0555	5.6	1.86728	43.2245	129.858	0.04	0.35926
	1965.24	-0.01065	1965.24	-0.01255																16.7	12.0674	5.6	1.87415	43.3469	129.859	0.04	0.3597
	1963.31	-0.00872	1963.31	-0.0109																16.66	12.0811	5.54	1.87885	43.4694	129.866	0.04	0.35963
	1961.39	-0.00784	1961.39	-0.01042																16.78	12.1124	5.56	1.88197	43.3469	129.894	0.04	0.35994
	1959.46	-0.00769	1959.46	-0.01043																17	12.134	5.54	1.88393	43.3061	129.908	0.04	0.3604
	1957.53	-0.00797	1957.53	-0.01071																16.82	12.1403	5.56	1.88826	43.2653	129.923	0.04	0.36057
	1955.6	-0.00836	1955.6	-0.01096																16.88	12.146	5.54	1.89179	43.2653	129.947	0.04	0.36097
	1953.67	-0.00809	1953.67	-0.01041																16.78	12.1651	5.56	1.89473	43.3878	129.949	0.04	0.36296
	1951.74	-0.00743	1951.74	-0.0096																16.82	12.183	5.72	1.91657	43.3469	129.976	0.04	0.36418
	1949.81	-0.0076	1949.81	-0.00976																16.76	12.1884	6.02	1.9269	43.2653	129.976	0.04	0.36605
	1947.89	-0.00918	1947.89	-0.01143																16.78	12.2218	5.88	1.93492	43.2653	129.998	0.04	0.36639
	1945.96	-0.01166	1945.96	-0.01418																16.86	12.233	6.08	1.94864	43.3061	130.017	0.04	0.36737
	1944.03	-0.01389	1944.03	-0.01671																16.9	12.244	6.18	1.96002	43.3061	130.091	0.04	0.36781
	1942.1	-0.0136	1942.1	-0.01629																16.86	12.2584	6.04	1.96267	43.3469	130.167	0.04	0.36811
	1940.17	-0.01068	1940.17	-0.01296																16.8	12.2743	6.12	1.96844	44.1225	130.211	0.04	0.36856
	1938.24	-0.00829	1938.24	-0.01054																16.84	12.2857	6.06	1.97785	44.6939	130.248	0.04	0.3688
	1936.31	-0.0077	1936.31	-0.01019																16.82	12.2966	6.1	1.98307	44.5714	130.274	0.04	0.36884
	1934.39	-0.00802	1934.39	-0.01059																16.84	12.3088	6.2	1.98732	44.4082	130.315	0.04	0.36942
	1932.46	-0.00805	1932.46	-0.01053																16.9	12.3184	6.1	1.99174	44.2857	130.352	0.04	0.36963
	1930.53	-0.00777	1930.53	-0.01015																16.74	12.3346	6.16	1.99914	44.449	130.382	0.04	0.36971
	1928.6	-0.00781	1928.6	-0.0101																16.76	12.3446	6.08	2.0021	44.6122	130.41	0.04	0.37016
	1926.67	-0.00903	1926.67	-0.01123																17.28	12.3652	6.1	2.00537	44.5306	130.424	0.04	0.37024
	1924.74	-0.01213	1924.74	-0.01436																17.36	12.4294	6.14	2.01119	44.449	130.476	0.04	0.3703
	1922.81	-0.01481	1922.81	-0.01717																17.22	12.4501	6.1	2.01654	44.3674	130.498	0.04	0.37083
	1920.89	-0.01493	1920.89	-0.01733																17.4	12.4545	6.1	2.01814	44.4082	130.528	0.04	0.37075
	1918.96	-0.01448	1918.96	-0.01695																17.22	12.4918	6.1	2.02342	44.5306	130.524	0.04	0.37099
	1917.03	-0.01306	1917.03	-0.01555																17.4	12.5033	6.1	2.02877	44.5306	130.547	0.04	0.3713
	1915.1	-0.01053	1915.1	-0.01279																17.26	12.5141	6.12	2.03312	44.449	130.572	0.02	0.37139
	1913.17	-0.00984	1913.17	-0.01193																17.4	12.5218	6.08	2.03472	44.4082	130.608	0.04	0.3716
	1911.24	-0.01169	1911.24	-0.01394																17.4	12.5385	6.1	2.03914	44.3674	130.63	0.04	0.37187
	1909.31	-0.01328	1909.31	-0.01577																17.4	12.5564	6.1	2.04355	44.449	130.669	0.04	0.37174
	1907.39	-0.01219	1907.39	-0.01461																17.32	12.5677	6.12	2.04513	44.4898	130.688	0.04	0.37556
	1905.46	-0.01016	1905.46	-0.0125																17.38	12.5854	6.12	2.04914	44.449	130.718	0.02	0.37879
	1903.53	-0.00894	1903.53	-0.01138																17.4	12.5971	6.4	2.05282	44.3674	130.743	0.04	0.37977
	1901.6	-0.00824	1901.6	-0.01079																17.32	12.602	6.52	2.08395	44.3674	130.77	0.04	0.38084
	1899.67	-0.00815	1899.67	-0.01068																17.34	12.6367	6.66	2.09733	44.3674	130.804	0.04	0.3815
	1897.74	-0.00939	1897.74	-0.01183																17.34	12.6577	6.54	2.10201	44.449	130.83	0.04	0.3821
	1895.81	-0.01107	1895.81	-0.01339																17.64	12.678	6.76	2.10506	44.449	130.904	0.04	0.38263
	1893.89	-0.01143	1893.89	-0.01366																18.06	12.699	6.58	2.11434	44.3674	130.956	0.04	0.383
	1891.96	-0.01187	1891.96	-0.01408																17.78	12.7646	6.68	2.12127	45.2653	130.998	0.04	0.38351
	1890.03	-0.013	1890.03	-0.01526																17.86	12.7782	6.68	2.12277	45.4694	131.07	0.04	0.38381
	1888.1	-0.01233	1888.1	-0.01463																18	12.7994	6.6	2.12797	45.3061	131.121	0.04	0.38417
	1886.17	-0.01074	1886.17	-0.01302																17.88	12.8188	6.6	2.13517	45.5102	131.173	0.04	0.38484
	1884.24	-0.00978	1884.24	-0.01205																17.8	12.8347	6.56	2.13801	45.6735	131.213	0.04	0.38508
	1882.31	-0.00897	1882.31	-0.01126																17.82	12.8548	6.54	2.14114	45.7143	131.234	0.04	0.38532
	1880.38	-0.00859	1880.38	-0.01081																17.9	12.8701	6.6	2.14686	45.6326	131.284	0.04	0.38582
	1878.46	-0.00845	1878.46	-0.01053																17.9	12.8731	6.64	2.15311	45.3878	131.342	0.04	0.38617
	1876.53	-0.00809	1876.53	-0.01012																17.92	12.9117	6.6	2.15545	45.4286	131.371	0.04	0.38625
	1874.6	-0.00835	1874.6	-0.01046																17.84	12.9312	6.58	2.15852	45.6326	131.39	0.04	0.38688
	1872.67	-0.01108	1872.67	-0.01341																17.86	12.9478	6.64	2.1663	45.5918	131.435	0.04	0.38688
	1870.74	-0.01766	1870.74	-0.02038																17.92	12.9579	6.62	2.16957	45.5918	131.47	0.04	0.38702
	1868.81	-0.02383	1868.81	-0.02687																17.88	12.9781	6.6	2.17295	45.4694	131.494	0.04	0.38751
	1866.88	-0.02026	1866.88	-0.02307																17.86	13.0057	6.64	2.18102	45.4286	131.513	0.04	0.38828
	1864.96	-0.0135	1864.96	-0.01592																17.84	13.0159	6.6	2.18321	45.551	131.554	0.04	0.39068
	1863.03	-0.01045	1863.03	-0.01272																17.84	13.0236	6.76	2.18687	45.551	131.577	0.04	0.39197
	1861.1	-0.01021	1861.1	-0.01249																17.86	13.0341	7.24	2.20681	45.4694	131.607	0.04	0.39248
	1859.17	-0.01021	1859.17	-0.01245																17.88	13.0448	7.24	2.22132	45.4286	131.653	0.04	0.39349
	1857.24	-0.00925	1857.24	-0.01141																17.9	13.0554	7.1	2.22525	45.4694	131.676	0.04	0.39396
	1855.31	-0.00816	1855.31	-0.01029																17.86	13.0835	7.08	2.23179	45.4694	131.703	0.04	0.39484
	1853.38	-0.00789	1853.38	-0.01003																17.88	13.1011	7.16	2.24063	45.5102	131.719	0.04	0.3953
	1851.46	-0.0089	1851.46	-0.01111																18.34	13.1221	7.18	2.24938	45.5102	131.752	0.04	0.39569
	1849.53	-0.01192	1849.53	-0.0143																18.68	13.1493	7.14	2.25532	45.4286	131.782	0.04	0.39589
	1847.6	-0.01706	1847.6	-0.01969																18.36	13.1695	7.18	2.26863	45.4286	131.797	0.04	0.3965
	1845.67	-0.02237	1845.67	-0.02527																18.42	13.1721	7.08	2.27451	45.4694	131.881	0.04	0.3966
	1843.74	-0.02175	1843.74	-0.02467																18.5	13.1874	7.06	2.2795	45.4286	131.938	0.04	0.39713
	1841.81	-0.01533	1841.81	-0.01797																18.38	13.2049	7.08	2.28264	46.1225	131.987	0.04	0.39802
	1839.88	-0.01146	1839.88	-0.01395																18.54	13.2186	7.1	2.28624	46.6939	132.04	0.04	0.39829
	1837.96	-0.01096	1837.96	-0.01352																18.48	13.2259	7.1	2.29145	46.8571	132.086	0.04	0.3988
	1836.03	-0.01087	1836.03	-0.01345																18.38	13.2369	7.08	2.29459	46.7755	132.111	0.04	0.39917
	1834.1	-0.01111	1834.1	-0.01359																18.42	13.2532	7.1	2.29673	46.6122	132.175	0.04	0.39988
	1832.17	-0.01415	1832.17	-0.01668																18.5	13.2628	7.12	2.30552	46.4082	132.211	0.04	0.40015
	1830.24	-0.01864	1830.24	-0.02143																18.4	13.2685	7.1	2.30799	46.6531	132.242	0.04	0.40078
	1828.31	-0.01902	1828.31	-0.02178																18.44	13.2807	7.06	2.31354	46.7347	132.311	0.04	0.40087
	1826.38	-0.01717	1826.38	-0.01971																18.5	13.2946	7.12	2.318	46.6122	132.337	0.04	0.40137
	1824.46	-0.01505	1824.46	-0.01752																18.52	13.3064	7.1	2.32024	46.6122	132.362	0.04	0.40177
	1822.53	-0.01159	1822.53	-0.01399																18.56	13.314	7.58	2.32024	46.449	132.398	0.04	0.40192
	1820.6	-0.00904	1820.6	-0.01131																18.42	13.3224	7.62	2.33889	46.5306	132.449	0.04	0.40484
	1818.67	-0.00845	1818.67	-0.01065																18.4	13.3377	7.54	2.35463	46.6122	132.477	0.04	0.40545
	1816.74	-0.00847	1816.74	-0.01071																18.48	13.3463	7.5	2.36544	46.6122	132.501	0.04	0.40706
	1814.81	-0.0092	1814.81	-0.01158																18.44	13.3521	7.74	2.37332	46.5714	132.551	0.04	0.40854
	1812.88	-0.01191	1812.88	-0.01448																18.46	13.3685	7.58	2.37485	46.4898	132.575	0.04	0.40853
	1810.96	-0.0144	1810.96	-0.01706																18.42	13.3767	7.64	2.39488	46.5306	132.617	0.04	0.41065
	1809.03	-0.01337	1809.03	-0.01592																18.46	13.3862	7.64	2.40202	46.5306	132.647	0.04	0.41159
	1807.1	-0.01105	1807.1	-0.01346																18.44	13.3966	7.7	2.40722	46.6122	132.675	0.04	0.41237
	1805.17	-0.01085	1805.17	-0.01322																18.44	13.3966	7.62	2.41548	46.5306	132.703	0.04	0.41243
	1803.24	-0.01395	1803.24	-0.01646																18.74	13.4329	7.6	2.41862	46.4898	132.739	0.04	0.41373
	1801.31	-0.01778	1801.31	-0.02059																18.78	13.4626	7.64	2.4222	46.5306	132.758	0.04	0.41405
	1799.38	-0.01833	1799.38	-0.02132																19.02	13.4924	7.68	2.42934	46.4898	132.796	0.04	0.41491
	1797.46	-0.01821	1797.46	-0.02119																19.1	13.5024	7.7	2.43499	46.4898	132.89	0.04	0.41505
	1795.53	-0.02049	1795.53	-0.02347																19.18	13.515	7.6	2.43669	46.5714	132.957	0.04	0.41545
	1793.6	-0.02422	1793.6	-0.02738																19.18	13.5374	7.66	2.43796	47.4694	133.02	0.04	0.41643
	1791.67	-0.02329	1791.67	-0.02648																19.12	13.55	7.66	2.44667	47.9592	133.071	0.04	0.41643
	1789.74	-0.01593	1789.74	-0.01879																18.98	13.5536	7.68	2.45054	47.8775	133.123	0.04	0.41714
	1787.81	-0.01107	1787.81	-0.01365																19.12	13.57	7.7	2.4522	47.551	133.155	0.04	0.41715
	1785.88	-0.01057	1785.88	-0.01314																19.14	13.5845	7.58	2.45455	47.551	133.234	0.04	0.41761
	1783.95	-0.012	1783.95	-0.01471																19	13.5845	8	2.46901	47.8775	133.279	0.04	0.41798
	1782.03	-0.01373	1782.03	-0.01654																19.1	13.6018	8.26	2.4845	47.9592	133.327	0.04	0.41864
	1780.1	-0.01456	1780.1	-0.01732																19.06	13.6166	8.22	2.49361	47.8367	133.357	0.04	0.41915
	1778.17	-0.01396	1778.17	-0.01663																19.1	13.6286	8.14	2.49652	47.6326	133.403	0.04	0.42647
	1776.24	-0.01539	1776.24	-0.01818																19.08	13.6462	8.2	2.50106	47.5918	133.45	0.04	0.44555
	1774.31	-0.02116	1774.31	-0.02435																18.98	13.6739	8.18	2.5081	47.7551	133.485	0.04	0.44129
	1772.38	-0.02716	1772.38	-0.03078																19.06	13.6863	8.08	2.51172	47.8775	133.52	0.04	0.44261
	1770.45	-0.02418	1770.45	-0.02763																19.04	13.6937	8.22	2.51841	47.7551	133.574	0.04	0.44045
	1768.53	-0.01702	1768.53	-0.02004																19	13.705	8.14	2.52889	47.6326	133.611	0.04	0.45154
	1766.6	-0.01167	1766.6	-0.01438																19	13.7182	8.12	2.53238	47.6326	133.642	0.04	0.44731
	1764.67	-0.01046	1764.67	-0.01311																19	13.7262	8.12	2.53482	47.6735	133.703	0.04	0.45456
	1762.74	-0.01301	1762.74	-0.01583																19.02	13.7354	8.1	2.5398	47.7959	133.729	0.04	0.45755
	1760.81	-0.01492	1760.81	-0.01786																19.06	13.7457	8.1	2.54386	47.7551	133.777	0.04	0.4622
	1758.88	-0.01455	1758.88	-0.0174																19.42	13.7457	8.16	2.54581	47.6326	133.811	0.04	0.4653
	1756.95	-0.01325	1756.95	-0.01602																19.62	13.8031	8.18	2.55072	47.6735	133.828	0.04	0.46592
	1755.03	-0.01192	1755.03	-0.01466																19.62	13.806	8.12	2.5553	47.6735	133.876	0.04	0.46672
	1753.1	-0.01453	1753.1	-0.01741																19.72	13.8282	8.18	2.55806	47.7143	133.91	0.04	0.46757
	1751.17	-0.02345	1751.17	-0.02684																19.72	13.8587	8.16	2.55987	47.7551	133.968	0.04	0.46793
	1749.24	-0.03197	1749.24	-0.03599																19.52	13.8707	8.16	2.56797	47.6735	134.032	0.04	0.46844
	1747.31	-0.02994	1747.31	-0.03397																19.64	13.882	8.16	2.57008	47.6326	134.122	0.04	0.46909
	1745.38	-0.02426	1745.38	-0.02792																19.52	13.9011	8.16	2.57285	48.1225	134.172	0.04	0.4694
	1743.45	-0.01993	1743.45	-0.02327																19.66	13.912	8.12	2.57569	48.5714	134.251	0.04	0.46993
	1741.53	-0.01754	1741.53	-0.02069																19.54	13.917	8.16	2.57967	48.6122	134.321	0.04	0.47048
	1739.6	-0.01661	1739.6	-0.01971																19.64	13.932	8.2	2.59456	48.898	134.377	0.04	0.47084
	1737.67	-0.01665	1737.67	-0.01981																19.68	13.9518	8.6	2.60202	48.9796	134.427	0.04	0.47135
	1735.74	-0.01965	1735.74	-0.02308																19.6	13.9621	8.52	2.60627	49.0612	134.51	0.04	0.4717
	1733.81	-0.02407	1733.81	-0.02784																19.64	13.9684	8.54	2.61174	48.8163	134.552	0.04	0.47188
	1731.88	-0.01915	1731.88	-0.02263																19.52	14.0038	8.78	2.62027	48.6939	134.636	0.04	0.47659
	1729.95	-0.00936	1729.95	-0.01232																19.54	14.0084	8.76	2.62651	48.8163	134.658	0.04	0.47903
	1728.03	-0.00169	1728.03	-0.00434																19.6	14.0241	8.72	2.62912	48.898	134.699	0.04	0.478
	1726.1	0.00135	1726.1	-0.00122																19.52	14.0473	8.78	2.63332	48.9796	134.738	0.04	0.48009
	1724.17	0.00078	1724.17	-0.00189																19.56	14.0554	8.72	2.63893	48.7755	134.787	0.04	0.47927
	1722.24	-0.00122	1722.24	-0.00406																19.6	14.066	8.6	2.64098	48.7347	134.803	0.04	0.48123
	1720.31	-0.00546	1720.31	-0.00854																19.6	14.0899	8.62	2.64389	48.7755	134.854	0.04	0.48064
	1718.38	-0.01679	1718.38	-0.02059																19.88	14.0944	8.74	2.65121	48.8571	134.902	0.04	0.48229
	1716.45	-0.02743	1716.45	-0.03214																19.96	14.13	8.78	2.65564	48.898	134.913	0.04	0.48238
	1714.53	-0.01565	1714.53	-0.0198																20.14	14.1474	8.72	2.65676	48.8163	134.95	0.04	0.48347
	1712.6	-0.00344	1712.6	-0.00688																20.06	14.1729	8.6	2.66065	48.7347	135	0.04	0.4839
	1710.67	0.00179	1710.67	-0.00143																19.98	14.1833	8.64	2.6649	48.7755	135.023	0.04	0.48416
	1708.74	0.00117	1708.74	-0.00224																20.2	14.1904	8.64	2.66807	48.7347	135.075	0.04	0.48474
	1706.81	-0.00406	1706.81	-0.00804																20.02	14.2051	8.7	2.67195	48.8571	135.106	0.04	0.48502
	1704.88	-0.00933	1704.88	-0.0139																20.04	14.2243	8.76	2.67502	48.8163	135.121	0.04	0.48588
	1702.95	-0.01091	1702.95	-0.01567																20.04	14.2317	8.62	2.67762	48.7347	135.166	0.04	0.48663
	1701.03	-0.01402	1701.03	-0.01898																20.06	14.2368	8.6	2.68029	48.7347	135.187	0.04	0.48682
	1699.1	-0.02018	1699.1	-0.0256																20.06	14.2512	8.6	2.68252	48.7755	135.281	0.04	0.49309
	1697.17	-0.01566	1697.17	-0.02106																20.04	14.2656	8.68	2.68642	48.7755	135.343	0.04	0.49344
	1695.24	0.0015	1695.24	-0.00317																20.08	14.2728	8.66	2.68996	49.5102	135.419	0.04	0.49411
	1693.31	0.01282	1693.31	0.00864																20.1	14.2842	8.7	2.69167	50.0816	135.47	0.04	0.4946
	1691.38	0.01509	1691.38	0.01091																20.08	14.2943	8.62	2.69752	50.2449	135.515	0.04	0.50618
	1689.45	0.01242	1689.45	0.00787																20.14	14.3059	8.98	2.70728	50.1225	135.552	0.04	0.50977
	1687.53	0.00863	1687.53	0.00356																20.1	14.321	9.12	2.71585	49.8367	135.611	0.04	0.51221
	1685.6	0.0056	1685.6	-1e-05																20.04	14.325	9.22	2.72542	49.8775	135.659	0.04	0.51499
	1683.67	0.00737	1683.67	0.00149																20.02	14.3356	9.18	2.73245	49.9592	135.7	0.04	0.51574
	1681.74	0.01654	1681.74	0.011																20.06	14.3496	9.24	2.74631	50.1225	135.724	0.04	0.51689
	1679.81	0.02564	1679.81	0.02037																20.02	14.3548	9.26	2.74886	50.0408	135.762	0.04	0.51774
	1677.88	0.03154	1677.88	0.02629																20.06	14.3675	9.14	2.75435	49.8775	135.792	0.04	0.51848
	1675.95	0.03382	1675.95	0.02831																20.04	14.3785	9.16	2.75849	49.8775	135.838	0.04	0.51919
	1674.02	0.03477	1674.02	0.02885																20.04	14.3874	9.12	2.76134	49.9184	135.864	0.04	0.51978
	1672.1	0.03461	1672.1	0.02826																20.04	14.3946	9.14	2.76368	50.0408	135.89	0.04	0.52054
	1670.17	0.03778	1670.17	0.03102																20.52	14.4044	9.2	2.76816	50	135.924	0.04	0.52106
	1668.24	0.05162	1668.24	0.04506																20.74	14.4662	9.16	2.77178	49.9184	135.959	0.04	0.52204
	1666.31	0.06155	1666.31	0.05528																20.54	14.4855	9.14	2.77318	49.8775	135.968	0.04	0.52242
	1664.38	0.06423	1664.38	0.0578																20.6	14.5022	9.16	2.77697	49.8775	136.011	0.04	0.52303
	1662.45	0.06695	1662.45	0.06017																20.6	14.5198	9.2	2.7808	49.9184	136.028	0.04	0.52381
	1660.52	0.07369	1660.52	0.06693																20.78	14.5277	9.14	2.78299	49.9592	136.028	0.04	0.52994
	1658.6	0.07731	1658.6	0.07062																20.66	14.539	9.18	2.78909	49.8367	136.059	0.04	0.53187
	1656.67	0.0751	1656.67	0.06818																20.66	14.5524	9.18	2.7924	49.9592	136.069	0.04	0.53262
	1654.74	0.06807	1654.74	0.06067																20.7	14.5668	9.14	2.79468	49.8367	136.103	0.04	0.53363
	1652.81	0.06442	1652.81	0.05701																20.58	14.5827	9.18	2.7968	49.8775	136.143	0.04	0.53448
	1650.88	0.06835	1650.88	0.06124																20.64	14.6	9.66	2.80024	49.9184	136.165	0.04	0.53506
	1648.95	0.067	1648.95	0.05959																20.66	14.6143	9.76	2.82491	49.9592	136.228	0.04	0.53557
	1647.02	0.0681	1647.02	0.06057																20.56	14.6217	9.84	2.8323	49.8775	136.291	0.04	0.53635
	1645.1	0.08071	1645.1	0.07423																20.68	14.6332	9.7	2.8386	50.7755	136.334	0.04	0.53635
	1643.17	0.08893	1643.17	0.08326																20.64	14.6441	9.64	2.84536	51.2653	136.399	0.04	0.53745
	1641.24	0.09062	1641.24	0.08523																20.58	14.6626	9.74	2.84896	50.9796	136.429	0.04	0.53805
	1639.31	0.08722	1639.31	0.08169																20.62	14.6734	9.66	2.85078	50.9388	136.48	0.04	0.53856
	1637.38	0.07981	1637.38	0.07392																20.58	14.6847	9.78	2.86126	51.0612	136.519	0.04	0.53869
	1635.45	0.08042	1635.45	0.07481																20.62	14.7058	9.7	2.86261	51.2653	136.531	0.04	0.5392
	1633.52	0.09078	1633.52	0.08595																20.6	14.714	9.74	2.86644	51.2245	136.576	0.04	0.53927
	1631.6	0.09523	1631.6	0.09067																21.06	14.7624	9.76	2.87064	51.0612	136.614	0.04	0.53979
	1629.67	0.09454	1629.67	0.0899																21.08	14.7717	9.7	2.87568	50.9796	136.639	0.04	0.54038
	1627.74	0.09149	1627.74	0.08661																21.2	14.8362	9.7	2.88317	51.0204	136.661	0.04	0.54071
	1625.81	0.08858	1625.81	0.08336																21.12	14.8441	9.76	2.88547	51.1429	136.692	0.04	0.54073
	1623.88	0.08666	1623.88	0.08107																21.1	14.8578	9.74	2.88731	51.1429	136.712	0.04	0.5416
	1621.95	0.08861	1621.95	0.08289																21.16	14.8743	9.7	2.89048	51.0612	136.744	0.04	0.54158
	1620.02	0.09094	1620.02	0.0851																21.28	14.8796	9.72	2.89361	51.0204	136.759	0.04	0.54193
	1618.1	0.0902	1618.1	0.08386																21.18	14.8915	9.68	2.89824	50.9796	136.799	0.04	0.54233
	1616.17	0.09339	1616.17	0.08666																21.26	14.9074	9.68	2.90102	51.102	136.826	0.04	0.54235
	1614.24	0.10217	1614.24	0.09575																21.22	14.9207	9.72	2.90392	51.1429	136.847	0.04	0.54494
	1612.31	0.10783	1612.31	0.10158																21.2	14.9249	10.12	2.9165	51.0612	136.87	0.04	0.55048
	1610.38	0.11051	1610.38	0.10403																21.14	14.9347	10.14	2.92417	51.0204	136.898	0.04	0.54977
	1608.45	0.11396	1608.45	0.10714																21.14	14.9478	10.2	2.9268	50.9796	136.928	0.04	0.55127
	1606.52	0.12	1606.52	0.11303																21.2	14.9686	10.18	2.93477	51.0612	136.955	0.04	0.55084
	1604.6	0.12617	1604.6	0.11907																21.22	14.9777	10.24	2.9406	51.102	136.984	0.04	0.552
	1602.67	0.13258	1602.67	0.12527																21.2	14.9888	10.24	2.9424	51.102	136.999	0.04	0.55141
	1600.74	0.14084	1600.74	0.13335																21.14	15.0013	10.22	2.94925	50.9796	137.033	0.04	0.55202
	1598.81	0.14873	1598.81	0.14109																21.16	15.01	10.22	2.95444	50.9388	137.108	0.04	0.55288
	1596.88	0.15468	1596.88	0.1468																21.16	15.0196	10.26	2.95874	51.0612	137.167	0.04	0.55256
	1594.95	0.16133	1594.95	0.15311																21.14	15.0302	10.3	2.96058	51.8775	137.241	0.04	0.5534
	1593.02	0.17	1593.02	0.16147																21.16	15.0393	10.26	2.96309	52.1225	137.283	0.04	0.55301
	1591.1	0.17932	1591.1	0.17044																21.16	15.0502	10.32	2.96808	52.3265	137.316	0.04	0.55327
	1589.17	0.18915	1589.17	0.17992																21.16	15.0758	10.28	2.9711	52.449	137.348	0.04	0.55366
	1587.24	0.19909	1587.24	0.18956																21.5	15.1014	10.26	2.97267	52.3265	137.37	0.04	0.55387
	1585.31	0.20817	1585.31	0.1983																21.52	15.1244	10.2	2.97623	52.1633	137.403	0.04	0.55358
	1583.38	0.21642	1583.38	0.20609																21.68	15.1289	10.28	2.98024	52.1225	137.441	0.04	0.55397
	1581.45	0.22322	1581.45	0.21231																21.66	15.1418	10.24	2.9829	52.2041	137.458	0.04	0.55379
	1579.52	0.2261	1579.52	0.21447																21.64	15.16	10.22	2.98446	52.3674	137.488	0.04	0.55292
	1577.59	0.22619	1577.59	0.21354																21.64	15.1756	10.28	2.98754	52.2449	137.51	0.04	0.55292
	1575.67	0.23483	1575.67	0.22124																21.66	15.178	10.24	2.99357	52.2041	137.539	0.04	0.55255
	1573.74	0.24764	1573.74	0.2338																21.7	15.2059	10.26	2.99634	52.1633	137.556	0.04	0.55137
	1571.81	0.25315	1571.81	0.23899																21.8	15.2185	10.22	2.99937	52.2041	137.591	0.04	0.55052
	1569.88	0.25707	1569.88	0.2423																21.76	15.2295	10.22	3.0018	52.2857	137.612	0.04	0.5501
	1567.95	0.26408	1567.95	0.2489																21.76	15.2374	10.24	3.00407	52.2449	137.638	0.04	0.54981
	1566.02	0.2686	1566.02	0.25323																21.78	15.2586	10.24	3.00647	52.2041	137.674	0.04	0.55596
	1564.09	0.26918	1564.09	0.25357																21.76	15.2714	10.56	3.02411	52.2041	137.705	0.04	0.55574
	1562.17	0.26681	1562.17	0.25091																21.7	15.2767	10.88	3.03131	52.1633	137.729	0.04	0.5561
	1560.24	0.25864	1560.24	0.24244																21.68	15.2888	10.7	3.03431	52.2041	137.757	0.04	0.55659
	1558.31	0.2412	1558.31	0.22522																21.72	15.3016	10.8	3.03687	52.2449	137.789	0.04	0.55704
	1556.38	0.2382	1556.38	0.22306																21.7	15.3095	10.7	3.04231	52.2041	137.821	0.04	0.55728
	1554.45	0.2415	1554.45	0.22736																21.72	15.3196	10.86	3.04722	52.1633	137.833	0.04	0.55733
	1552.52	0.24214	1552.52	0.22901																21.72	15.3331	10.78	3.04825	52.1633	137.861	0.04	0.55733
	1550.59	0.23837	1550.59	0.22628																21.68	15.3446	10.7	3.05219	52.1633	137.931	0.04	0.55736
	1548.67	0.23208	1548.67	0.22104																21.7	15.354	10.76	3.05679	52.2041	138.003	0.04	0.55639
	1546.74	0.22273	1546.74	0.21228																21.7	15.3631	10.72	3.06017	52.898	138.058	0.04	0.55209
	1544.81	0.20396	1544.81	0.19357																22.06	15.3727	10.8	3.0615	53.5102	138.076	0.04	0.55189
	1542.88	0.1731	1542.88	0.16254																22.3	15.4321	10.72	3.06478	53.551	138.101	0.04	0.55214
	1540.95	0.15286	1540.95	0.14412																22.2	15.4608	10.74	3.07048	53.3061	138.145	0.04	0.55214
	1539.02	0.16288	1539.02	0.15797																22.42	15.4736	10.7	3.07331	53.0612	138.171	0.04	0.55244
	1537.09	0.16658	1537.09	0.16286																22.26	15.4784	10.74	3.07618	53.1837	138.204	0.04	0.55275
	1535.17	0.16162	1535.17	0.15831																22.4	15.494	10.74	3.07907	53.3878	138.24	0.04	0.55267
	1533.24	0.15387	1533.24	0.15144																22.34	15.5113	10.74	3.08136	53.3878	138.267	0.04	0.55772
	1531.31	0.15075	1531.31	0.14917																22.34	15.5196	10.76	3.08346	53.2653	138.302	0.04	0.55869
	1529.38	0.14578	1529.38	0.14428																22.22	15.5292	10.76	3.0866	53.1429	138.327	0.06	0.55867
	1527.45	0.13287	1527.45	0.13091																22.3	15.5483	10.76	3.08941	53.1429	138.358	0.04	0.55989
	1525.52	0.11658	1525.52	0.11391																22.34	15.5634	10.72	3.09091	53.3061	138.387	0.04	0.56011
	1523.59	0.10375	1523.59	0.10037																22.3	15.5739	11.14	3.09403	53.2653	138.413	0.04	0.56448
	1521.67	0.09434	1521.67	0.09039																22.28	15.5821	11.14	3.09637	53.2653	138.445	0.04	0.56475
	1519.74	0.09295	1519.74	0.089																22.32	15.5961	11.08	3.10545	53.1837	138.462	0.04	0.5653
	1517.81	0.09248	1517.81	0.08855																22.28	15.6094	11.36	3.1141	53.1429	138.489	0.04	0.56543
	1515.88	0.09242	1515.88	0.0884																22.3	15.6146	11.24	3.1157	53.2245	138.503	0.04	0.56739
	1513.95	0.09273	1513.95	0.08862																22.28	15.6273	11.26	3.12027	53.2245	138.519	0.04	0.56771
	1512.02	0.08811	1512.02	0.0836																22.2	15.6497	11.18	3.12575	53.2245	138.546	0.04	0.56841
	1510.09	0.07648	1510.09	0.07122																22.22	15.6574	11.34	3.13218	53.1837	138.572	0.04	0.56877
	1508.17	0.06089	1508.17	0.05477																22.24	15.6661	11.18	3.13645	53.1837	138.587	0.04	0.57132
	1506.24	0.0683	1506.24	0.06221																22.22	15.6752	11.22	3.14398	53.1837	138.603	0.04	0.57239
	1504.31	0.08117	1504.31	0.07536																22.26	15.6862	11.22	3.14941	53.1837	138.631	0.04	0.57374
	1502.38	0.08449	1502.38	0.07852																22.24	15.705	11.22	3.15567	53.2245	138.691	0.04	0.57441
	1500.45	0.08365	1500.45	0.0771																22.52	15.7354	11.22	3.16062	53.1429	138.761	0.04	0.57464
	1498.52	0.08328	1498.52	0.07566																22.98	15.7625	11.2	3.16542	54.0816	138.816	0.04	0.57573
	1496.59	0.09428	1496.59	0.08565																22.82	15.7702	11.24	3.17104	54.3674	138.857	0.04	0.57608
	1494.66	0.10971	1494.66	0.10064																22.74	15.7864	11.26	3.17389	54.2857	138.904	0.04	0.57624
	1492.74	0.11552	1492.74	0.10599																22.7	15.7993	11.24	3.17536	54.2449	138.936	0.04	0.57648
	1490.81	0.11199	1490.81	0.10156																22.84	15.8168	11.24	3.1777	54.449	138.974	0.04	0.57665
	1488.88	0.10967	1488.88	0.09844																22.72	15.8292	11.26	3.18059	54.5714	138.996	0.04	0.57669
	1486.95	0.12048	1486.95	0.10957																22.72	15.831	11.24	3.18341	54.449	139.025	0.04	0.57728
	1485.02	0.13048	1485.02	0.11991																22.78	15.8487	11.24	3.19438	54.3265	139.049	0.04	0.57943
	1483.09	0.13538	1483.09	0.12474																22.7	15.8635	11.86	3.20304	54.2041	139.08	0.04	0.58884
	1481.16	0.13804	1481.16	0.12711																22.76	15.8689	11.98	3.21093	54.4082	139.119	0.04	0.58923
	1479.24	0.13927	1479.24	0.12808																22.7	15.8772	11.72	3.2152	54.449	139.145	0.04	0.59103
	1477.31	0.13562	1477.31	0.12414																22.9	15.8922	11.84	3.21782	54.4082	139.167	0.04	0.59073
	1475.38	0.12468	1475.38	0.1128																22.88	15.9041	11.8	3.22085	54.3674	139.2	0.04	0.59341
	1473.45	0.11222	1473.45	0.10046																22.86	15.9099	11.86	3.22586	54.2857	139.236	0.04	0.5928
	1471.52	0.1135	1471.52	0.10304																22.76	15.9205	11.9	3.22947	54.3265	139.249	0.04	0.59357
	1469.59	0.11752	1469.59	0.10812																22.78	15.9302	11.86	3.23015	54.4082	139.283	0.04	0.59415
	1467.66	0.11522	1467.66	0.10629																22.84	15.9432	11.78	3.23351	54.3674	139.301	0.04	0.59463
	1465.74	0.10822	1465.74	0.09956																22.78	15.9533	11.72	3.23808	54.3265	139.323	0.04	0.59566
	1463.81	0.10328	1463.81	0.09498																22.76	15.9622	11.82	3.23976	54.2857	139.345	0.04	0.59565
	1461.88	0.10106	1461.88	0.09295																22.74	15.9745	11.82	3.24208	54.3265	139.367	0.04	0.59648
	1459.95	0.09412	1459.95	0.0857																22.8	15.9882	11.78	3.24848	54.3265	139.403	0.04	0.59499
	1458.02	0.07792	1458.02	0.06862																22.8	15.9953	11.74	3.25038	54.3265	139.427	0.04	0.59381
	1456.09	0.07509	1456.09	0.06604																22.78	16.0053	11.78	3.25246	54.2857	139.443	0.04	0.59304
	1454.16	0.0873	1454.16	0.07922																22.8	16.053	11.78	3.25556	54.2449	139.468	0.04	0.59297
	1452.24	0.09416	1452.24	0.08654																23.38	16.053	11.8	3.26082	54.2857	139.55	0.04	0.59318
	1450.31	0.09632	1450.31	0.08879																23.18	16.0768	11.76	3.26316	54.2857	139.616	0.04	0.59322
	1448.38	0.09662	1448.38	0.08898																23.58	16.0793	11.76	3.26522	55.0612	139.685	0.04	0.59355
	1446.45	0.09955	1446.45	0.09196																23.36	16.1064	11.78	3.27075	55.3469	139.73	0.04	0.59365
	1444.52	0.10409	1444.52	0.09667																23.26	16.1273	12.08	3.27249	55.7143	139.762	0.04	0.59376
	1442.59	0.10677	1442.59	0.09939																23.36	16.1299	12.24	3.27517	55.7959	139.8	0.04	0.59414
	1440.66	0.10658	1440.66	0.09907																23.48	16.1427	12.42	3.29148	55.5918	139.835	0.04	0.6027
	1438.74	0.10327	1438.74	0.0954																23.26	16.1592	12.46	3.29727	55.3469	139.869	0.04	0.60383
	1436.81	0.09993	1436.81	0.09153																23.3	16.1723	12.4	3.29843	55.3878	139.908	0.06	0.60468
	1434.88	0.10357	1434.88	0.09494																23.48	16.1791	12.26	3.30304	55.6326	139.941	0.04	0.60552
[truncated: 5,810 more rows]
[truncated: 27 more columns]

## Sheet: Fig. 4
c													d													f											h
[truncated: 2,023 more rows]

## Sheet: Supplementary
Supplementary Fig. 3									Supplementary Fig. 4						Supplementary Fig. 9													Supplementary Fig. 10				Supplementary Fig. 11					Supplementary Fig. 12											Supplementary Fig. 13
[truncated: 1,954 more rows]
[truncated: 81 more columns]
